# Supplementary material for: Rad52’s DNA annealing activity drives template switching associated with restarted DNA replication
Source: Nat Commun. 2022 Nov 26;13:7293. doi: 10.1038/s41467-022-35060-4 (PMC9701231; doi:10.1038/s41467-022-35060-4)
Supplement: Supplementary file 4 — Supplementary Data 1 [file 41467_2022_35060_MOESM4_ESM.xlsx]

## Sheet: Statistical tests
	Key	GC = gene conversion frequency
		Del = deletion frequency
		Strain 1 is the first named strain in each Comparison column cell
		Strain 2 is the second named strain in each Comparison column cell
		His+ = Ura- His+ recombinant frequency
		His- = Ura- His- recombinant frequency
	Figure	2a
	Statistical Test	Kruskal-Wallis (one-way ANOVA on ranks) with Dunn's multiple comparisons post test
		Comparison	Adjusted p-value	Mean rank (strain 1)	Mean rank (strain 2)	Mean rank difference	n (strain 1)	n (strain 2)	Z
		MCW4712 GC vs. MCW1691 GC	<0.0001	521.116	135.559	385.557	99	59	13.4088
		MCW4712 GC vs. MCW1695 GC	<0.0001	521.116	140.273	380.843	99	11	6.85408
		MCW4712 GC vs. MCW2651 GC	<0.0001	521.116	116.1	405.016	99	20	9.44967
		MCW4712 GC vs. MCW7034 GC	<0.0001	521.116	154.765	366.351	99	17	7.98172
		MCW4712 GC vs. MCW2650 GC	<0.0001	521.116	190.878	330.238	99	37	9.80305
		MCW4712 GC vs. MCW6539 GC	<0.0001	521.116	223.947	297.169	99	19	6.78644
		MCW4712 GC vs. MCW2647 GC	>0.9999	521.116	483.565	37.5513	99	54	1.26964
		MCW4712 GC vs. MCW6497 GC	0.8128	521.116	441.84	79.2762	99	25	2.02584
		MCW4712 GC vs. MCW6501 GC	0.0006	521.116	379.986	141.13	99	36	4.1477
		MCW4712 GC vs. MCW6505 GC	0.1382	521.116	406.075	115.041	99	20	2.68409
		MCW4712 GC vs. MCW6503 GC	>0.9999	521.116	446.861	74.2551	99	18	1.65757
		MCW4712 GC vs. MCW2912 GC	<0.0001	521.116	130.485	390.631	99	33	11.1158
		MCW4712 GC vs. MCW6828 GC	<0.0001	521.116	224.65	296.466	99	30	8.13662
		MCW4712 GC vs. MCW7240 GC	0.0327	521.116	410.955	110.162	99	33	3.13475
		MCW4712 GC vs. MCW7250 GC	<0.0001	521.116	182.5	338.616	99	17	7.37745
		MCW4712 GC vs. MCW6430 GC	<0.0001	521.116	151.421	369.695	99	19	8.44272
		MCW4712 GC vs. MCW6836 GC	<0.0001	521.116	167.475	353.641	99	20	8.25101
		MCW4712 GC vs. MCW9607 GC	>0.9999	521.116	449.227	71.8889	99	22	1.74455
		MCW4712 GC vs. MCW9723 GC	<0.0001	521.116	122.2	398.916	99	30	10.9484
		MCW4712 Del vs. MCW1691 Del	<0.0001	113.146	494.381	-381.235	99	59	12.9616
		MCW4712 Del vs. MCW1695 Del	>0.9999	113.146	114.545	-1.39899	99	11	0.024614
		MCW4712 Del vs. MCW2651 Del	0.2026	113.146	225.1	-111.954	99	20	2.55356
		MCW4712 Del vs. MCW7034 Del	<0.0001	113.146	427.059	-313.912	99	17	6.68607
		MCW4712 Del vs. MCW2650 Del	<0.0001	113.146	409.351	-296.205	99	37	8.59589
		MCW4712 Del vs. MCW6539 Del	<0.0001	113.146	406.474	-293.327	99	19	6.5487
		MCW4712 Del vs. MCW2647 Del	<0.0001	113.146	271.852	-158.705	99	54	5.24578
		MCW4712 Del vs. MCW6497 Del	0.104	113.146	224.34	-111.194	99	25	2.77783
		MCW4712 Del vs. MCW6501 Del	0.0004	113.146	261	-147.854	99	36	4.24799
		MCW4712 Del vs. MCW6505 Del	>0.9999	113.146	195.625	-82.4785	99	20	1.88126
		MCW4712 Del vs. MCW6503 Del	>0.9999	113.146	64.2222	48.9242	99	18	1.06766
		MCW4712 Del vs. MCW2912 Del	<0.0001	113.146	518.576	-405.429	99	33	11.2785
		MCW4712 Del vs. MCW6828 Del	<0.0001	113.146	474.233	-361.087	99	30	9.68823
		MCW4712 Del vs. MCW7240 Del	<0.0001	113.146	403.485	-290.338	99	33	8.07684
		MCW4712 Del vs. MCW7250 Del	<0.0001	113.146	530.265	-417.118	99	17	8.88427
		MCW4712 Del vs. MCW6430 Del	<0.0001	113.146	511.526	-398.38	99	19	8.89406
		MCW4712 Del vs. MCW6836 Del	<0.0001	113.146	579.65	-466.504	99	20	10.6405
		MCW4712 Del vs. MCW9607 Del	>0.9999	113.146	122.886	-9.7399	99	22	0.231068
		MCW4712 Del vs. MCW9723 Del	>0.9999	113.146	106.367	6.7798	99	30	0.181907
	Figure	2b
	Statistical Test	Kruskal-Wallis (one-way ANOVA on ranks) with Dunn's multiple comparisons post test
		Comparison	Adjusted p-value	Mean rank (strain 1)	Mean rank (strain 2)	Mean rank difference	n (strain 1)	n (strain 2)	Z
		MCW4713 GC vs. MCW1692 GC	<0.0001	592.617	212.739	379.877	133	69	13.1752
		MCW4713 GC vs. MCW1696 GC	<0.0001	592.617	58.3333	534.283	133	15	10.0937
		MCW4713 GC vs. MCW8392 GC	<0.0001	592.617	173.688	418.929	133	16	8.14654
		MCW4713 GC vs. MCW7037 GC	<0.0001	592.617	120	472.617	133	18	9.68329
		MCW4713 GC vs. MCW2655 GC	<0.0001	592.617	167.513	425.104	133	40	12.1302
		MCW4713 GC vs. MCW6454 GC	<0.0001	592.617	140.447	452.169	133	19	9.48685
		MCW4713 GC vs. MCW2653 GC	0.043	592.617	492.943	99.6731	133	53	3.15737
		MCW4713 GC vs. MCW6499 GC	>0.9999	592.617	525.692	66.9242	133	13	1.18507
		MCW4713 GC vs. MCW6468 GC	<0.0001	592.617	380.313	212.304	133	40	6.05803
		MCW4713 GC vs. MCW6507 GC	<0.0001	592.617	373.913	218.703	133	23	4.98337
		MCW4713 GC vs. MCW6470 GC	0.0173	592.617	442.826	149.79	133	23	3.41312
		MCW4713 GC vs. MCW2916 GC	<0.0001	592.617	138.662	453.955	133	34	12.1551
		MCW4713 GC vs. MCW6832 GC	<0.0001	592.617	207.132	385.484	133	34	10.3218
		MCW4713 GC vs. MCW7242 GC	<0.0001	592.617	351.594	241.023	133	32	6.29879
		MCW4713 GC vs. MCW7252 GC	<0.0001	592.617	174.265	418.352	133	17	8.3577
		MCW4713 GC vs. MCW6565 GC	<0.0001	592.617	228.425	364.192	133	20	7.81385
		MCW4713 GC vs. MCW6842 GC	<0.0001	592.617	271.237	321.38	133	19	6.74279
		MCW4713 GC vs. MCW9608 GC	>0.9999	592.617	548.308	44.3088	133	26	1.06327
		MCW4713 GC vs. MCW9725 GC	<0.0001	592.617	41.8966	550.72	133	29	13.8273
		MCW1692 GC vs. MCW8392 GC	>0.9999	212.739	173.688	39.0516	69	16	0.724193
		MCW1692 GC vs. MCW7037 GC	>0.9999	212.739	120	92.7391	69	18	1.80304
		MCW1692 GC vs. MCW2655 GC	>0.9999	212.739	167.513	45.2266	69	40	1.17105
		MCW1692 GC vs. MCW6454 GC	>0.9999	212.739	140.447	72.2918	69	19	1.43578
		MCW1692 GC vs. MCW6468 GC	0.0004	212.739	380.313	-167.573	69	40	4.33897
		MCW1692 GC vs. MCW6507 GC	0.0154	212.739	373.913	-161.174	69	23	3.44453
		MCW1692 GC vs. MCW6470 GC	<0.0001	212.739	442.826	-230.087	69	23	4.9173
		MCW1692 GC vs. MCW6565 GC	>0.9999	212.739	228.425	-15.6859	69	20	0.317829
		MCW4713 Del vs. MCW1692 Del	0.0802	519.823	434.13	85.6929	133	69	2.9708
		MCW4713 Del vs. MCW1696 Del	<0.0001	519.823	19.4667	500.357	133	15	9.44873
		MCW4713 Del vs. MCW8392 Del	<0.0001	519.823	210.25	309.573	133	16	6.01741
		MCW4713 Del vs. MCW7037 Del	<0.0001	519.823	169.111	350.712	133	18	7.18254
		MCW4713 Del vs. MCW2655 Del	<0.0001	519.823	127.8	392.023	133	40	11.1814
		MCW4713 Del vs. MCW6454 Del	<0.0001	519.823	249.474	270.35	133	19	5.6697
		MCW4713 Del vs. MCW2653 Del	0.2087	519.823	435.698	84.1252	133	53	2.66371
		MCW4713 Del vs. MCW6499 Del	>0.9999	519.823	576.5	-56.6767	133	13	1.00318
		MCW4713 Del vs. MCW6468 Del	<0.0001	519.823	243.138	276.686	133	40	7.89174
		MCW4713 Del vs. MCW6507 Del	<0.0001	519.823	171.348	348.475	133	23	7.93694
		MCW4713 Del vs. MCW6470 Del	<0.0001	519.823	139.652	380.171	133	23	8.65884
		MCW4713 Del vs. MCW2916 Del	<0.0001	519.823	313.794	206.029	133	34	5.51428
		MCW4713 Del vs. MCW6832 Del	<0.0001	519.823	267.75	252.073	133	34	6.74664
		MCW4713 Del vs. MCW7242 Del	<0.0001	519.823	228.5	291.323	133	32	7.61005
		MCW4713 Del vs. MCW7252 Del	<0.0001	519.823	207.529	312.294	133	17	6.23622
		MCW4713 Del vs. MCW6565 Del	>0.9999	519.823	469.7	50.1233	133	20	1.07495
		MCW4713 Del vs. MCW6842 Del	>0.9999	519.823	562.132	-42.3083	133	19	0.887277
		MCW4713 Del vs. MCW9608 Del	>0.9999	519.823	470.327	49.4964	133	26	1.18725
		MCW4713 Del vs. MCW9725 Del	<0.0001	519.823	26.7931	493.03	133	29	12.3735
		MCW1692 Del vs. MCW8392 Del	0.0009	434.13	210.25	223.88	69	16	4.14997
		MCW1692 Del vs. MCW7037 Del	<0.0001	434.13	169.111	265.019	69	18	5.15029
		MCW1692 Del vs. MCW2655 Del	<0.0001	434.13	127.8	306.33	69	40	7.92839
		MCW1692 Del vs. MCW6454 Del	0.0067	434.13	249.474	184.657	69	19	3.66588
		MCW1692 Del vs. MCW6468 Del	<0.0001	434.13	243.138	190.993	69	40	4.94324
		MCW1692 Del vs. MCW6507 Del	<0.0001	434.13	171.348	262.783	69	23	5.61364
		MCW1692 Del vs. MCW6470 Del	<0.0001	434.13	139.652	294.478	69	23	6.29073
		MCW1692 Del vs. MCW6565 Del	>0.9999	434.13	469.7	-35.5696	69	20	0.720405
	Figure	3a (RTS1-IO)
	Statistical Test	Kruskal-Wallis (one-way ANOVA on ranks) with Dunn's multiple comparisons post test
		Comparison	Adjusted p-value	Mean rank (strain 1)	Mean rank (strain 2)	Mean rank difference	n (strain 1)	n (strain 2)	Z
		MCW7257 GC vs. MCW9700 GC	<0.0001	148.292	63.0625	85.2298	65	24	6.80594
		MCW7257 GC vs. MCW7816 GC	<0.0001	148.292	32.5	115.792	65	16	7.91377
		MCW7257 GC vs. MCW9030 GC	<0.0001	148.292	52.2188	96.0736	65	16	6.5661
		MCW7257 GC vs. MCW9006 GC	<0.0001	148.292	53.3421	94.9502	65	19	6.94415
		MCW7257 GC vs. MCW7588 GC	<0.0001	148.292	57.2833	91.009	65	30	7.86446
		MCW7257 GC vs. MCW8931 GC	>0.9999	148.292	131	17.2923	65	15	1.15144
		MCW7257 Del vs. MCW9700 Del	<0.0001	51.6154	126.542	-74.9263	65	24	5.85801
		MCW7257 Del vs. MCW7816 Del	0.1551	51.6154	18.3125	33.3029	65	16	2.22846
		MCW7257 Del vs. MCW9030 Del	<0.0001	51.6154	145.063	-93.4471	65	16	6.253
		MCW7257 Del vs. MCW9006 Del	0.0018	51.6154	102.026	-50.4109	65	19	3.60967
		MCW7257 Del vs. MCW7588 Del	<0.0001	51.6154	159.017	-107.401	65	30	9.08685
		MCW7257 Del vs. MCW8931 Del	0.0112	51.6154	99.3333	-47.7179	65	15	3.11091
	Figure	3a (RTS1-AO)
	Statistical Test	Kruskal-Wallis (one-way ANOVA on ranks) with Dunn's multiple comparisons post test
		Comparison	Adjusted p-value	Mean rank (strain 1)	Mean rank (strain 2)	Mean rank difference	n (strain 1)	n (strain 2)	Z
		MCW7259 GC vs. MCW9701 GC	<0.0001	154.229	69.82	84.4092	72	25	6.44445
		MCW7259 GC vs. MCW7818 GC	<0.0001	154.229	9.33333	144.896	72	15	9.04803
		MCW7259 GC vs. MCW9013 GC	<0.0001	154.229	51.8	102.429	72	15	6.3962
		MCW7259 GC vs. MCW9008 GC	<0.0001	154.229	55.3889	98.8403	72	18	6.64754
		MCW7259 GC vs. MCW7590 GC	<0.0001	154.229	72.431	81.7981	72	29	6.59165
		MCW7259 GC vs. MCW9140 GC	0.0058	154.229	106.929	47.3006	72	21	3.38024
		MCW9701 GC vs. MCW9013 GC	>0.9999	69.82	51.8	18.02	25	15	0.977882
		MCW9701 GC vs. MCW9008 GC	>0.9999	69.82	55.3889	14.4311	25	18	0.827404
		MCW7259 Del vs. MCW9701 Del	>0.9999	111.389	117.56	-6.17111	72	25	0.471042
		MCW7259 Del vs. MCW7818 Del	<0.0001	111.389	8	103.389	72	15	6.45465
		MCW7259 Del vs. MCW9013 Del	<0.0001	111.389	29.6	81.7889	72	15	5.10614
		MCW7259 Del vs. MCW9008 Del	0.0001	111.389	46.4444	64.9444	72	18	4.36686
		MCW7259 Del vs. MCW7590 Del	0.0039	111.389	154.69	-43.3008	72	29	3.48856
		MCW7259 Del vs. MCW9140 Del	>0.9999	111.389	107.857	3.53175	72	21	0.252331
		MCW9701 Del vs. MCW9013 Del	<0.0001	117.56	29.6	87.96	25	15	4.77218
		MCW9701 Del vs. MCW9008 Del	0.0004	117.56	46.4444	71.1156	25	18	4.07646
	Figure	3a
	Statistical Test	Two-tailed Mann Whitney test
		Comparison	Exact p-value	U	Median (strain 1)	Median (strain 2)	Difference	95% CI of difference
		MCW7257 GC vs. MCW7259 GC	<0.0001	45	0.902256, n=65	5.63380, n=72	4.73155	3.95055 to 5.21027
		MCW7257 Del vs. MCW7259 Del	<0.0001	0	1.61290, n=65	51.1936, n=72	49.5807	46.4389 to 55.5677
	Figure	3b
	Statistical Test	Kruskal-Wallis (one-way ANOVA on ranks) with Dunn's multiple comparisons post test
		Comparison	Adjusted p-value	Mean rank (strain 1)	Mean rank (strain 2)	Mean rank difference	n (strain 1)	n (strain 2)	Z
		MCW8700 GC vs. MCW8888 GC	<0.0001	23.8864	94.3125	-70.4261	44	48	9.86424
		MCW8700 GC vs. MCW9002 GC	0.0004	23.8864	55.5	-31.6136	44	26	3.73607
		MCW8700 Del vs. MCW8888 Del	<0.0001	22.5	87.75	-65.25	44	48	9.13923
		MCW8700 Del vs. MCW9002 Del	<0.0001	22.5	69.9615	-47.4615	44	26	5.60895
	Figure	3b
	Statistical Test	Kruskal-Wallis (one-way ANOVA on ranks) with Dunn's multiple comparisons post test
		Comparison	Adjusted p-value	Mean rank (strain 1)	Mean rank (strain 2)	Mean rank difference	n (strain 1)	n (strain 2)	Z
		MCW8888 GC vs. MCW9002 GC	<0.0001	72.3125	35.3077	37.0048	48	26	5.47046
		MCW8888 GC vs. MCW9212 GC	<0.0001	72.3125	12.1364	60.1761	48	22	8.41359
		MCW8888 Del vs. MCW9002 Del	0.0175	65.75	47.9615	17.7885	48	26	2.6224
		MCW8888 Del vs. MCW9212 Del	<0.0001	65.75	11.5	54.25	48	22	7.56401
	Figure	3c (RTS1-IO)
	Statistical Test	Kruskal-Wallis (one-way ANOVA on ranks) with Dunn's multiple comparisons post test
		Comparison	Adjusted p-value	Mean rank (strain 1)	Mean rank (strain 2)	Mean rank difference	n (strain 1)	n (strain 2)	Z
		MCW9855 GC vs. MCW9000 GC	<0.0001	52	17.61	34.39	15	28	6.349
		MCW9855 GC vs. MCW10543 GC	0.0012	52	31.06	20.94	15	16	3.441
		MCW9855 Del vs. MCW9000 Del	<0.0001	8	37.96	-29.96	15	28	5.452
		MCW9855 Del vs. MCW10543 Del	<0.0001	8	36.69	-28.69	15	16	4.647
	Figure	3c (RTS1-AO)
	Statistical Test	Kruskal-Wallis (one-way ANOVA on ranks) with Dunn's multiple comparisons post test
		Comparison	Adjusted p-value	Mean rank (strain 1)	Mean rank (strain 2)	Mean rank difference	n (strain 1)	n (strain 2)	Z
		MCW9002 GC vs. MCW9856 GC	0.0001	30.1731	53.5789	-23.4059	26	19	4.10178
		MCW9856 GC vs. MCW9851 GC	<0.0001	53.5789	17.125	36.4539	19	20	6.01859
		MCW9002 GC vs. MCW9851 GC	0.061	30.1731	17.125	13.0481	26	20	2.32038
		MCW9002 Del vs. MCW9856 Del	0.0017	33.23	52.95	-19.72	26	19	3.455
		MCW9856 Del vs. MCW9851 Del	<0.0001	52.95	13.75	39.2	19	20	6.471
		MCW9002 Del vs. MCW9851 Del	0.0016	33.23	13.75	19.48	26	20	3.464
	Figure	3c
	Statistical Test	Two-tailed Mann Whitney test
		Comparison	Exact p-value	U	Median (strain 1)	Median (strain 2)	Difference	95% CI of difference
		MCW9855 GC vs. MCW9851 GC	<0.0001	28	1.83673, n=15	7.26397, n=20	5.42723	2.11450 to 9.72499
		MCW9855 Del vs. MCW9851 Del	<0.0001	0	3.44262, n=15	213.881, n=20	210.438	158.177 to 259.976
	Figure	4c (RTS1-IO)
	Statistical Test	Kruskal-Wallis (one-way ANOVA on ranks) with Dunn's multiple comparisons post test
		Comparison	Adjusted p-value	Mean rank (strain 1)	Mean rank (strain 2)	Mean rank difference	n (strain 1)	n (strain 2)	Z
		MCW9679 GC vs. MCW9680 GC	0.0341	111.35	80.6905	30.6595	20	21	2.89557
		MCW9679 GC vs. MCW9681 GC	<0.0001	111.35	48.5526	62.7974	20	19	5.78411
		MCW9679 GC vs. MCW9676 GC	<0.0001	111.35	49.85	61.5	20	20	5.73866
		MCW9679 GC vs. MCW9677 GC	<0.0001	111.35	44.4762	66.8738	20	21	6.31574
		MCW9679 GC vs. MCW9678 GC	<0.0001	111.35	30.3	81.05	20	20	7.5629
		MCW9680 GC vs. MCW9676 GC	0.0323	80.6905	49.85	30.8405	21	20	2.91266
		MCW9681 GC vs. MCW9676 GC	>0.9999	48.5526	49.85	-1.29737	19	20	0.119497
		MCW9676 GC vs. MCW9677 GC	>0.9999	49.85	44.4762	5.37381	20	21	0.507517
		MCW9676 GC vs. MCW9678 GC	0.613	49.85	30.3	19.55	20	20	1.82424
		MCW9679 Del vs. MCW9680 Del	0.0418	53.55	84.5714	-31.0214	20	21	2.83083
		MCW9679 Del vs. MCW9681 Del	0.0253	53.55	19.9737	33.5763	20	19	2.98821
		MCW9679 Del vs. MCW9676 Del	0.0039	53.55	92.55	-39	20	20	3.51628
		MCW9679 Del vs. MCW9677 Del	0.0113	53.55	88.9048	-35.3548	20	21	3.22626
		MCW9679 Del vs. MCW9678 Del	0.0381	53.55	21.825	31.725	20	20	2.86036
		MCW9680 Del vs. MCW9676 Del	>0.9999	84.5714	92.55	-7.97857	21	20	0.728076
		MCW9681 Del vs. MCW9676 Del	<0.0001	19.9737	92.55	-72.5763	19	20	6.45912
		MCW9676 Del vs. MCW9677 Del	>0.9999	92.55	88.9048	3.64524	20	21	0.332642
		MCW9676 Del vs. MCW9678 Del	<0.0001	92.55	21.825	70.725	20	20	6.37664
	Figure	4c (RTS1-AO)
	Statistical Test	Kruskal-Wallis (one-way ANOVA on ranks) with Dunn's multiple comparisons post test
		Comparison	Adjusted p-value	Mean rank (strain 1)	Mean rank (strain 2)	Mean rank difference	n (strain 1)	n (strain 2)	Z
		MCW9694 GC vs. MCW9693 GC	0.0035	115.111	73.35	41.7611	18	20	3.54889
		MCW9694 GC vs. MCW9692 GC	<0.0001	115.111	23.9474	91.1637	18	19	7.65235
		MCW9694 GC vs. MCW9691 GC	<0.0001	115.111	63.18	51.9311	18	25	4.63831
		MCW9694 GC vs. MCW9690 GC	0.3495	115.111	90.8	24.3111	18	20	2.06597
		MCW9694 GC vs. MCW9689 GC	<0.0001	115.111	21.1087	94.0024	18	23	8.24722
		MCW9693 GC vs. MCW9691 GC	>0.9999	73.35	63.18	10.17	20	25	0.935966
		MCW9692 GC vs. MCW9691 GC	0.0034	23.9474	63.18	-39.2326	19	25	3.559
		MCW9691 GC vs. MCW9690 GC	0.0992	63.18	90.8	-27.62	25	20	2.54193
		MCW9691 GC vs. MCW9689 GC	0.0005	63.18	21.1087	42.0713	25	23	4.02031
		MCW9694 Del vs. MCW9693 Del	0.0038	102.778	61.3	41.4778	18	20	3.52391
		MCW9694 Del vs. MCW9692 Del	<0.0001	102.778	25.7368	77.0409	18	19	6.46523
		MCW9694 Del vs. MCW9691 Del	0.4821	102.778	81.16	21.6178	18	25	1.93034
		MCW9694 Del vs. MCW9690 Del	>0.9999	102.778	93.35	9.42778	18	20	0.800975
		MCW9694 Del vs. MCW9689 Del	<0.0001	102.778	18	84.7778	18	23	7.43602
		MCW9693 Del vs. MCW9691 Del	0.6089	61.3	81.16	-19.86	20	25	1.82729
		MCW9692 Del vs. MCW9691 Del	<0.0001	25.7368	81.16	-55.4232	19	25	5.02646
		MCW9691 Del vs. MCW9690 Del	>0.9999	81.16	93.35	-12.19	25	20	1.12159
		MCW9691 Del vs. MCW9689 Del	<0.0001	81.16	18	63.16	25	23	6.03401
	Figure	5a (RTS1-IO)
	Statistical Test	Kruskal-Wallis (one-way ANOVA on ranks) with Dunn's multiple comparisons post test
		Comparison	Adjusted p-value	Mean rank (strain 1)	Mean rank (strain 2)	Mean rank difference	n (strain 1)	n (strain 2)	Z
		MCW9374 GC vs. MCW9793 GC	>0.9999	58.1667	56.8333	1.33333	18	18	0.189075
		MCW9374 GC vs. MCW9587 GC	<0.0001	58.1667	24	34.1667	18	20	4.97091
		MCW9374 GC vs. MCW9826 GC	<0.0001	58.1667	15.7895	42.3772	18	19	6.09001
		MCW9374 Del vs. MCW9793 Del	0.7446	34.2222	42.6111	-8.38889	18	18	1.15473
		MCW9374 Del vs. MCW9587 Del	<0.0001	34.2222	63.85	-29.6278	18	20	4.18419
		MCW9374 Del vs. MCW9826 Del	0.0022	34.2222	10	24.2222	18	19	3.37893
	Figure	5a (RTS1-AO)
	Statistical Test	Kruskal-Wallis (one-way ANOVA on ranks) with Dunn's multiple comparisons post test
		Comparison	Adjusted p-value	Mean rank (strain 1)	Mean rank (strain 2)	Mean rank difference	n (strain 1)	n (strain 2)	Z
		MCW9235 GC vs. MCW9794 GC	0.0009	73.5	45.85	27.65	20	20	3.60543
		MCW9235 GC vs. MCW9570 GC	0.0003	73.5	43.4	30.1	20	20	3.9249
		MCW9235 GC vs. MCW9824 GC	<0.0001	73.5	13.125	60.375	20	24	8.22269
		MCW9235 Del vs. MCW9794 Del	<0.0001	70.4	34.5	35.9	20	20	4.65413
		MCW9235 Del vs. MCW9570 Del	0.3782	70.4	58.6	11.8	20	20	1.52977
		MCW9235 Del vs. MCW9824 Del	<0.0001	70.4	12.5	57.9	20	24	7.84001
	Figure	5b (RTS1-IO)
	Statistical Test	Kruskal-Wallis (one-way ANOVA on ranks) with Dunn's multiple comparisons post test
		Comparison	Adjusted p-value	Mean rank (strain 1)	Mean rank (strain 2)	Mean rank difference	n (strain 1)	n (strain 2)	Z
		MCW8700 GC vs. MCW9838 GC	0.0029	105.114	77.1034	28.0102	44	29	3.18473
		MCW8700 GC vs. MCW9842 GC	<0.0001	105.114	24	81.1136	44	29	9.22253
		MCW8700 Del vs. MCW9838 Del	0.1387	62.8295	46.4655	16.364	44	29	1.81609
		MCW8700 Del vs. MCW9842 Del	0.0183	62.8295	39.3448	23.4847	44	29	2.60635
	Figure	5b (RTS1-AO)
	Statistical Test	Kruskal-Wallis (one-way ANOVA on ranks) with Dunn's multiple comparisons post test
		Comparison	Adjusted p-value	Mean rank (strain 1)	Mean rank (strain 2)	Mean rank difference	n (strain 1)	n (strain 2)	Z
		MCW8888 GC vs. MCW9840 GC	<0.0001	104.208	51.6552	52.5532	48	29	6.02764
		MCW8888 GC vs. MCW9844 GC	<0.0001	104.208	13.74	90.4683	48	25	9.89464
		MCW8888 Del vs. MCW9840 Del	<0.0001	97.75	39.9655	57.7845	48	29	6.62333
		MCW8888 Del vs. MCW9844 Del	<0.0001	97.75	13.04	84.71	48	25	9.2588
	Figure	5c (RTS1-IO)
	Statistical Test	Kruskal-Wallis (one-way ANOVA on ranks) with Dunn's multiple comparisons post test
		Comparison	Adjusted p-value	Mean rank (strain 1)	Mean rank (strain 2)	Mean rank difference	n (strain 1)	n (strain 2)	Z
		MCW7132 GC vs. MCW8788 GC	<0.0001	63.4138	22.6944	40.7193	29	18	5.41639
		MCW7132 GC vs. MCW9715 GC	>0.9999	63.4138	62.4	1.01379	29	20	0.139216
		MCW7132 GC vs. MCW9714 GC	<0.0001	63.4138	16.625	46.7888	29	20	6.42511
		MCW7132 Del vs. MCW8788 Del	<0.0001	38.0345	75.0556	-37.0211	29	18	4.88455
		MCW7132 Del vs. MCW9715 Del	0.1636	38.0345	52.15	-14.1155	29	20	1.92266
		MCW7132 Del vs. MCW9714 Del	0.0103	38.0345	16.55	21.4845	29	20	2.92638
	Figure	5c (RTS1-AO)
	Statistical Test	Kruskal-Wallis (one-way ANOVA on ranks) with Dunn's multiple comparisons post test
		Comparison	Adjusted p-value	Mean rank (strain 1)	Mean rank (strain 2)	Mean rank difference	n (strain 1)	n (strain 2)	Z
		MCW7134 GC vs. MCW8790 GC	<0.0001	76.6667	29.8333	46.8333	39	18	5.84061
		MCW7134 GC vs. MCW9718 GC	0.0025	76.6667	50.8	25.8667	39	20	3.34221
		MCW7134 GC vs. MCW9717 GC	<0.0001	76.6667	10.5	66.1667	39	20	8.54933
		MCW7134 Del vs. MCW8790 Del	0.0062	76.1538	51.4444	24.7094	39	18	3.08095
		MCW7134 Del vs. MCW9718 Del	<0.0001	76.1538	32.35	43.8038	39	20	5.65881
		MCW7134 Del vs. MCW9717 Del	<0.0001	76.1538	10.5	65.6538	39	20	8.48151
	Figure	6b
	Statistical Test	Kruskal-Wallis (one-way ANOVA on ranks) with Dunn's multiple comparisons post test
		Comparison	Adjusted p-value	Mean rank (strain 1)	Mean rank (strain 2)	Mean rank difference	n (strain 1)	n (strain 2)	Z
		MCW9276 His+ vs. MCW9278 His+	<0.0001	103.152	184.396	-81.2443	99	96	8.1746
		MCW9276 His+ vs. MCW10086 His+	0.5482	103.152	76.5	26.6515	99	24	1.68823
		MCW9276 His+ vs. MCW10083 His+	>0.9999	103.152	121.146	-17.9943	99	24	1.13984
		MCW9276 His+ vs. MCW10084 His+	>0.9999	103.152	124.065	-20.9137	99	23	1.30218
		MCW9278 His+ vs. MCW10083 His+	0.0004	184.396	121.146	63.25	96	24	3.99438
		MCW9278 His+ vs. MCW10084 His+	0.0011	184.396	124.065	60.3306	96	23	3.74543
		MCW9276 His- vs. MCW9278 His-	<0.0001	98.3889	207.786	-109.398	99	96	10.6301
		MCW9276 His- vs. MCW10086 His-	>0.9999	98.3889	81.5	16.8889	99	24	1.03316
		MCW9276 His- vs. MCW10083 His-	>0.9999	98.3889	81.4792	16.9097	99	24	1.03443
		MCW9276 His- vs. MCW10084 His-	>0.9999	98.3889	83.1087	15.2802	99	23	0.91881
		MCW9278 His- vs. MCW10083 His-	<0.0001	207.786	81.4792	126.307	96	24	7.70325
		MCW9278 His- vs. MCW10084 His-	<0.0001	207.786	83.1087	124.678	96	23	7.47498
	Figure	Supplementary Figure 2b
	Statistical Test	Two-tailed Mann Whitney test
		Comparison	Exact p-value	U	Median (strain 1)	Median (strain 2)	Difference	95% CI of difference
		MCW9928 GC vs. MCW9904 GC	<0.0001	0	1.55678, n=15	0.0591716, n=15	-1.4976	-1.83556 to -1.24439
		MCW9928 Del vs. MCW9904 Del	<0.0001	12	3.80711, n=15	14.9359, n=15	11.1288	8.57445 to 15.1818
		MCW9931 GC vs. MCW9906 GC	<0.0001	0	180.233, n=15	1.80723, n=15	-178.425	-189.915 to -170.520
		MCW9931 Del vs. MCW9906 Del	0.0004	31	117.747, n=15	57.4713, n=15	-60.2762	-71.9930 to -32.4833
	Figure	Supplementary Figure 3c
	Statistical Test	Kruskal-Wallis (one-way ANOVA on ranks) with Dunn's multiple comparisons post test
		Comparison	Adjusted p-value	Mean rank (strain 1)	Mean rank (strain 2)	Mean rank difference	n (strain 1)	n (strain 2)	Z
		MCW8700 + pREP41 GC vs. MCW8700 + pREP41-rad52 GC	0.246	44.16	30.8235	13.3365	25	17	1.73925
		MCW8700 + pREP41 GC vs. MCW8700 + pREP41-rad52∆C1-316 GC	0.3366	44.16	32.3684	11.7916	25	19	1.58834
		MCW8700 + pREP41 GC vs. MCW8700 + pREP41-rad52∆C1-210 GC	0.1643	44.16	57.6957	-13.5357	25	23	1.92063
		MCW8700 + pREP41 Del vs. MCW8700 + pREP41-rad52 Del	0.1093	44.84	60.8824	-16.0424	25	17	2.09209
		MCW8700 + pREP41 Del vs. MCW8700 + pREP41-rad52∆C1-316 Del	0.7346	44.84	53.4737	-8.63368	25	19	1.16294
		MCW8700 + pREP41 Del vs. MCW8700 + pREP41-rad52∆C1-210 Del	0.0003	44.84	17.3043	27.5357	25	23	3.90706
		MCW9000 + pREP41 GC vs. MCW9000 + pREP41-rad52 GC	>0.9999	49.2083	48.9375	0.270833	24	16	0.0347854
		MCW9000 + pREP41 GC vs. MCW9000 + pREP41-rad52∆C1-316 GC	0.9246	49.2083	42.25	6.95833	24	26	1.01899
		MCW9000 + pREP41 GC vs. MCW9000 + pREP41-rad52∆C1-210 GC	>0.9999	49.2083	44.94	4.26833	24	25	0.619149
		MCW9000 + pREP41 Del vs. MCW9000 + pREP41-rad52 Del	0.6735	47.8333	58.1875	-10.3542	24	16	1.21461
		MCW9000 + pREP41 Del vs. MCW9000 + pREP41-rad52∆C1-316 Del	>0.9999	47.8333	47	0.833333	24	26	0.111458
		MCW9000 + pREP41 Del vs. MCW9000 + pREP41-rad52∆C1-210 Del	0.2985	47.8333	35.4	12.4333	24	25	1.64721
		MCW9210 + pREP41 GC vs. MCW9210 + pREP41-rad52 GC	0.0853	24.4	37.5625	-13.1625	15	16	2.19148
		MCW9210 + pREP41 GC vs. MCW9210 + pREP41-rad52∆C1-316 GC	0.0044	24.4	43.5	-19.1	15	16	3.18004
		MCW9210 + pREP41 GC vs. MCW9210 + pREP41-rad52∆C1-210 GC	0.7979	24.4	30.75	-6.35	15	20	1.11243
		MCW9210 + pREP41 Del vs. MCW9210 + pREP41-rad52 Del	<0.0001	8	48.875	-40.875	15	16	5.837
		MCW9210 + pREP41 Del vs. MCW9210 + pREP41-rad52∆C1-316 Del	<0.0001	8	46.1875	-38.1875	15	16	5.45323
		MCW9210 + pREP41 Del vs. MCW9210 + pREP41-rad52∆C1-210 Del	0.001	8	31.85	-23.85	15	20	3.58362
	Figure	Supplementary Figure 3d
	Statistical Test	Kruskal-Wallis (one-way ANOVA on ranks) with Dunn's multiple comparisons post test
		Comparison	Adjusted p-value	Mean rank (strain 1)	Mean rank (strain 2)	Mean rank difference	n (strain 1)	n (strain 2)	Z
		MCW8888 + pREP41 GC vs. MCW8888 + pREP41-rad52 GC	0.1007	49.2308	30.2333	18.9974	26	15	2.12536
		MCW8888 + pREP41 GC vs. MCW8888 + pREP41-rad52∆C1-316 GC	>0.9999	49.2308	43.1875	6.04327	26	24	0.774421
		MCW8888+ pREP41 GC vs. MCW8888 + pREP41-rad52∆C1-210 GC	0.4731	49.2308	59.6667	-10.4359	26	30	1.4128
		MCW8888 + pREP41 Del vs. MCW8888 + pREP41-rad52 Del	0.5283	40.3077	52.4	-12.0923	26	15	1.35284
		MCW8888 + pREP41 Del vs. MCW8888 + pREP41-rad52∆C1-316 Del	0.0005	40.3077	69.5417	-29.234	26	24	3.7462
		MCW8888 + pREP41 Del vs. MCW8888 + pREP41-rad52∆C1-210 Del	>0.9999	40.3077	35.2333	5.07436	26	30	0.686959
		MCW9002 + pREP41 GC vs. MCW9002 + pREP41-rad52 GC	0.1811	27.54	41.0882	-13.5482	25	17	1.878
		MCW9002 + pREP41 GC vs. MCW9002 + pREP41-rad52∆C1-316 GC	0.0065	27.54	48.9474	-21.4074	25	19	3.06497
		MCW9002 + pREP41 GC vs. MCW9002 + pREP41-rad52∆C1-210 GC	0.0196	27.54	46.8333	-19.2933	25	18	2.71971
		MCW9002 + pREP41 Del vs. MCW9002 + pREP41-rad52 Del	0.0174	25.04	44.9412	-19.9012	25	17	2.75855
		MCW9002 + pREP41 Del vs. MCW9002 + pREP41-rad52∆C1-316 Del	0.0001	25.04	53.5789	-28.5389	25	19	4.08593
		MCW9002 + pREP41 Del vs. MCW9002 + pREP41-rad52∆C1-210 Del	0.0549	25.04	41.7778	-16.7378	25	18	2.3594
		MCW9212 + pREP41 GC vs. MCW9212 + pREP41-rad52 GC	<0.0001	10.6842	56.3889	-45.7047	19	18	6.39641
		MCW9212 + pREP41 GC vs. MCW9212 + pREP41-rad52∆C1-316 GC	<0.0001	10.6842	54.8824	-44.1981	19	17	6.09421
		MCW9212 + pREP41 GC vs. MCW9212 + pREP41-rad52∆C1-210 GC	0.0051	10.6842	33.2857	-22.6015	19	21	3.28592
		MCW9212 + pREP41-rad52∆C1-210 GC vs. MCW9212 + pREP41-rad52 GC	0.0046	56.3889	33.2857	23.1032	18	21	3.31092
		MCW9212 + pREP41-rad52∆C1-210 GC vs. MCW9212 + pREP41-rad52∆C1-316 GC	0.0116	54.8824	33.2857	21.5966	17	21	3.04713
		MCW9212 + pREP41 Del vs. MCW9212 + pREP41-rad52 Del	<0.0001	10	55.7778	-45.7778	19	18	6.38587
		MCW9212 + pREP41 Del vs. MCW9212 + pREP41-rad52∆C1-316 Del	<0.0001	10	60	-50	19	17	6.87184
		MCW9212 + pREP41 Del vs. MCW9212 + pREP41-rad52∆C1-210 Del	0.0164	10	30.2857	-20.2857	19	21	2.93968
		MCW9212 + pREP41-rad52∆C1-210 Del vs. MCW9212 + pREP41-rad52 Del	0.0014	55.7778	30.2857	25.4921	18	21	3.64143
		MCW9212 + pREP41-rad52∆C1-210 Del vs. MCW9212 + pREP41-rad52∆C1-316 Del	0.0001	60	30.2857	29.7143	17	21	4.17889
