# Supplementary material for: Rad52’s DNA annealing activity drives template switching associated with restarted DNA replication
Source: Nat Commun. 2022 Nov 26;13:7293. doi: 10.1038/s41467-022-35060-4 (PMC9701231; doi:10.1038/s41467-022-35060-4)
Supplement: Supplementary file 6 — Source Data [file 41467_2022_35060_MOESM6_ESM.zip]

Archive with 8 entries (7 files):
- Source Data/
- __MACOSX/._Source Data
- Source Data/.DS_Store
- __MACOSX/Source Data/._.DS_Store
- Source Data/Source Data (recombination frequencies).xlsx
- __MACOSX/Source Data/._Source Data (recombination frequencies).xlsx
- Source Data/Source data (western blots).pdf
- __MACOSX/Source Data/._Source data (western blots).pdf
