# Supplementary material for: Rad52’s DNA annealing activity drives template switching associated with restarted DNA replication
Source: Nat Commun. 2022 Nov 26;13:7293. doi: 10.1038/s41467-022-35060-4 (PMC9701231; doi:10.1038/s41467-022-35060-4)
Supplement: Supplementary file 6 — Source Data [file 41467_2022_35060_MOESM6_ESM.zip › Source Data/Source Data (recombination frequencies).xlsx]

## Sheet: Figure 2a
MCW4712
Colony	YES/LA relative dilution factor	Number of colonies on YES/LA	Number of colonies on YE-ade+gua	Number of colonies on EMMG-his-ade	Frequency of Ade+ recombinants (x10-4)	Frequency of Ade+ His+ recombinants (x10-4)	Frequency of Ade+ His- recombinants (x10-4)
1	2000	242	264	76	5.45455	1.57025	3.8843
2	2000	181	114	26	3.14917	0.718232	2.43094
3	2000	244	281	68	5.7582	1.39344	4.36475
4	2000	190	154	39	4.05263	1.02632	3.02632
5	2000	207	230	77	5.55556	1.8599	3.69565
6	2000	211	150	32	3.5545	0.758294	2.79621
7	2000	221	292	65	6.60633	1.47059	5.13575
8	2000	193	257	37	6.65803	0.958549	5.69948
9	2000	220	196	45	4.45455	1.02273	3.43182
10	2000	121	97	18	4.00826	0.743802	3.26446
11	2000	106	137	36	6.46226	1.69811	4.76415
12	2000	150	104	29	3.46667	0.966667	2.5
13	2000	178	251	77	7.05056	2.16292	4.88764
14	2000	170	279	81	8.20588	2.38235	5.82353
15	2000	220	226	69	5.13636	1.56818	3.56818
16	2000	152	138	49	4.53947	1.61184	2.92763
17	2000	169	152	42	4.49704	1.2426	3.25444
18	2000	239	212	44	4.43515	0.920502	3.51464
19	2000	207	273	78	6.5942	1.88406	4.71014
20	2000	180	170	70	4.72222	1.94444	2.77778
21	2000	224	113	94	2.52232	2.09821	0.424107
22	2000	194	248	79	6.39175	2.03608	4.35567
23	2000	227	208	51	4.5815	1.12335	3.45815
24	2000	160	358	31	11.1875	0.96875	10.2188
25	2000	174	158	41	4.54023	1.17816	3.36207
26	2000	145	202	43	6.96552	1.48276	5.48276
27	2000	233	233	68	5	1.45923	3.54077
28	2000	156	132	39	4.23077	1.25	2.98077
29	2000	109	197	34	9.0367	1.55963	7.47706
30	2000	224	291	71	6.49554	1.58482	4.91071
31	2000	109	212	34	9.72477	1.55963	8.16514
32	2000	249	217	42	4.35743	0.843373	3.51406
33	2000	248	235	79	4.7379	1.59274	3.14516
34	2000	178	251	118	7.05056	3.31461	3.73596
35	2000	177	162	38	4.57627	1.07345	3.50282
36	2000	191	120	37	3.14136	0.968586	2.17277
37	2000	178	160	53	4.49438	1.48876	3.00562
38	2000	213	152	49	3.56808	1.15023	2.41784
39	2000	151	124	36	4.10596	1.19205	2.91391
40	2000	175	138	26	3.94286	0.742857	3.2
41	2000	198	215	56	5.42929	1.41414	4.01515
42	2000	357	410	113	5.7423	1.58263	4.15966
43	2000	231	237	48	5.12987	1.03896	4.09091
44	2000	151	311	183	10.298	6.0596	4.23841
45	2000	146	95	20	3.25342	0.684932	2.56849
46	2000	241	259	91	5.37344	1.88797	3.48548
47	2000	296	240	63	4.05405	1.06419	2.98986
48	2000	280	272	110	4.85714	1.96429	2.89286
49	2000	268	210	98	3.91791	1.82836	2.08955
50	2000	240	236	68	4.91667	1.41667	3.5
51	2000	314	266	73	4.23567	1.16242	3.07325
52	2000	269	271	83	5.03717	1.54275	3.49442
53	2000	203	187	59	4.60591	1.4532	3.15271
54	2000	261	199	73	3.81226	1.39847	2.41379
55	2000	195	175	58	4.48718	1.48718	3
56	2000	200	187	40	4.675	1	3.675
57	2000	276	281	72	5.09058	1.30435	3.78623
58	2000	203	190	68	4.6798	1.67488	3.00493
59	2000	185	131	64	3.54054	1.72973	1.81081
60	2000	261	185	59	3.54406	1.13027	2.41379
61	2000	217	194	39	4.47005	0.898618	3.57143
62	2000	160	211	55	6.59375	1.71875	4.875
63	2000	192	309	61	8.04688	1.58854	6.45833
64	2000	265	391	146	7.37736	2.75472	4.62264
65	2000	195	144	42	3.69231	1.07692	2.61538
66	2000	154	114	30	3.7013	0.974026	2.72727
67	2000	182	174	44	4.78022	1.20879	3.57143
68	2000	168	128	30	3.80952	0.892857	2.91667
69	2000	181	123	28	3.39779	0.773481	2.62431
70	2000	162	168	50	5.18519	1.54321	3.64198
71	2000	230	379	195	8.23913	4.23913	4
72	2000	187	214	55	5.72193	1.47059	4.25134
73	2000	184	105	36	2.85326	0.978261	1.875
74	2000	223	246	40	5.5157	0.896861	4.61883
75	2000	213	187	47	4.38967	1.10329	3.28638
76	2000	234	194	62	4.1453	1.32479	2.82051
77	2000	254	242	90	4.76378	1.77165	2.99213
78	2000	244	171	54	3.5041	1.10656	2.39754
79	2000	243	314	54	6.46091	1.11111	5.34979
80	2000	266	334	153	6.2782	2.87594	3.40226
81	2000	244	226	68	4.63115	1.39344	3.2377
82	2000	291	315	64	5.41237	1.09966	4.31271
83	2000	242	190	58	3.92562	1.19835	2.72727
84	2000	275	323	112	5.87273	2.03636	3.83636
85	2000	214	308	61	7.19626	1.42523	5.77103
86	2000	298	228	46	3.8255	0.771812	3.05369
87	2000	177	147	41	4.15254	1.15819	2.99435
88	1000	915	710	175	7.75956	1.91257	5.84699
89	1000	1218	524	86	4.30213	0.706076	3.59606
90	1000	1429	377	69	2.63821	0.482855	2.15535
91	1000	1074	739	143	6.88082	1.33147	5.54935
92	1000	297	101	23	3.40067	0.774411	2.62626
93	1000	271	90	25	3.32103	0.922509	2.39852
94	1000	263	134	49	5.09506	1.86312	3.23194
95	1000	674	317	67	4.70326	0.994065	3.7092
96	1000	661	491	206	7.42814	3.11649	4.31165
97	1000	626	426	70	6.80511	1.11821	5.6869
98	1000	432	465	76	10.7639	1.75926	9.00463
99	1000	635	341	49	5.37008	0.771654	4.59843
				MEAN	5.23337	1.46	3.77337
				SD	1.74765	0.753919	1.46926
				MEDIAN	4.72222	1.33147	3.49442
				95% CI	4.497 - 5.130	1.158 - 1.471	3.232 - 3.642
MCW1691
Colony	YES/LA relative dilution factor	Number of colonies on YES/LA	Number of colonies on YE-ade+gua	Number of colonies on EMMG-his-ade	Frequency of Ade+ recombinants (x10-4)	Frequency of Ade+ His+ recombinants (x10-4)	Frequency of Ade+ His- recombinants (x10-4)
1	2000	15	30	0	10	0	10
2	2000	15	41	0	13.6667	0	13.6667
3	2000	15	50	0	16.6667	0	16.6667
4	2000	12	130	1	54.1667	0.416667	53.75
5	2000	20	63	1	15.75	0.25	15.5
6	2000	22	58	0	13.1818	0	13.1818
7	2000	27	291	0	53.8889	0	53.8889
8	2000	33	303	0	45.9091	0	45.9091
9	2000	25	64	0	12.8	0	12.8
10	2000	23	62	0	13.4783	0	13.4783
11	2000	36	264	0	36.6667	0	36.6667
12	2000	36	98	0	13.6111	0	13.6111
13	2000	53	104	0	9.81132	0	9.81132
14	2000	39	149	0	19.1026	0	19.1026
15	2000	26	288	0	55.3846	0	55.3846
16	2000	49	216	0	22.0408	0	22.0408
17	2000	62	169	0	13.629	0	13.629
18	2000	52	161	0	15.4808	0	15.4808
19	2000	54	154	0	14.2593	0	14.2593
20	2000	39	123	0	15.7692	0	15.7692
21	2000	40	145	0	18.125	0	18.125
22	200	194	45	1	11.5979	0.257732	11.3402
23	200	160	46	0	14.375	0	14.375
24	200	124	24	0	9.67742	0	9.67742
25	200	149	32	0	10.7383	0	10.7383
26	200	249	83	1	16.6667	0.200803	16.4659
27	200	68	31	1	22.7941	0.735294	22.0588
28	200	89	46	0	25.8427	0	25.8427
29	200	60	40	0	33.3333	0	33.3333
30	200	119	46	0	19.3277	0	19.3277
31	200	111	36	0	16.2162	0	16.2162
32	400	29	43	1	37.069	0.862069	36.2069
33	400	49	20	0	10.2041	0	10.2041
34	400	120	113	0	23.5417	0	23.5417
35	400	20	35	0	43.75	0	43.75
36	400	63	219	0	86.9048	0	86.9048
37	400	45	35	0	19.4444	0	19.4444
38	400	36	26	0	18.0556	0	18.0556
39	400	21	16	0	19.0476	0	19.0476
40	400	28	20	0	17.8571	0	17.8571
41	400	185	142	0	19.1892	0	19.1892
42	400	216	108	0	12.5	0	12.5
43	400	200	130	0	16.25	0	16.25
44	400	260	100	0	9.61538	0	9.61538
45	400	153	85	0	13.8889	0	13.8889
46	400	358	184	0	12.8492	0	12.8492
47	400	150	79	0	13.1667	0	13.1667
48	200	413	212	0	25.6659	0	25.6659
49	400	176	108	0	15.3409	0	15.3409
50	200	289	130	0	22.4913	0	22.4913
51	400	252	206	0	20.4365	0	20.4365
52	400	226	111	0	12.2788	0	12.2788
53	200	268	301	0	56.1567	0	56.1567
54	200	260	229	1	44.0385	0.192308	43.8462
55	200	416	288	0	34.6154	0	34.6154
56	400	266	126	0	11.8421	0	11.8421
57	200	248	428	0	86.2903	0	86.2903
58	400	266	214	0	20.1128	0	20.1128
59	400	264	159	0	15.0568	0	15.0568
				MEAN	23.7562	0.0494046	23.7068
				SD	17.2545	0.161867	17.2344
				MEDIAN	16.6667	0	16.6667
				95% CI	15.1 - 19.4	0	15.1 - 19.4
MCW1695
Colony	YES/LA relative dilution factor	Number of colonies on YES/LA	Number of colonies on YE-ade+gua	Number of colonies on EMMG-his-ade	Frequency of Ade+ recombinants (x10-4)	Frequency of Ade+ His+ recombinants (x10-4)	Frequency of Ade+ His- recombinants (x10-4)
1	2000	116	83	0	3.57759	0	3.57759
2	2000	204	101	0	2.47549	0	2.47549
3	2000	188	108	0	2.87234	0	2.87234
4	2000	182	107	0	2.93956	0	2.93956
5	2000	263	292	1	5.55133	0.0190114	5.53232
6	2000	99	94	0	4.74747	0	4.74747
7	2000	296	182	0	3.07432	0	3.07432
8	2000	275	231	0	4.2	0	4.2
9	2000	280	291	0	5.19643	0	5.19643
10	2000	217	150	1	3.45622	0.0230415	3.43318
11	2000	198	125	1	3.15657	0.0252525	3.13131
				MEAN	3.74976	0.00611867	3.74364
				SD	1.02521	0.0105746	1.02405
				MEDIAN	3.45622	0	3.43318
				95% CI	2.87 - 5.20	0	2.87 - 5.20
MCW2651
Colony	YES/LA relative dilution factor	Number of colonies on YES/LA	Number of colonies on YE-ade+gua	Number of colonies on EMMG-his-ade	Frequency of Ade+ recombinants (x10-4)	Frequency of Ade+ His+ recombinants (x10-4)	Frequency of Ade+ His- recombinants (x10-4)
1	200	433	31	0	3.57968	0	3.57968
2	200	429	33	0	3.84615	0	3.84615
3	200	422	184	0	21.8009	0	21.8009
4	200	393	49	0	6.2341	0	6.2341
5	200	289	33	0	5.70934	0	5.70934
6	200	288	27	0	4.6875	0	4.6875
7	200	296	18	0	3.04054	0	3.04054
8	200	506	53	0	5.23715	0	5.23715
9	200	430	40	0	4.65116	0	4.65116
10	200	301	62	0	10.299	0	10.299
11	300	486	116	0	7.9561	0	7.9561
12	300	515	113	0	7.31392	0	7.31392
13	300	604	79	1	4.35982	0.0551876	4.30464
14	300	584	92	0	5.25114	0	5.25114
15	300	620	72	0	3.87097	0	3.87097
16	300	549	76	0	4.61445	0	4.61445
17	300	481	98	0	6.79141	0	6.79141
18	300	503	91	0	6.03048	0	6.03048
19	300	347	78	0	7.4928	0	7.4928
20	300	517	52	0	3.35268	0	3.35268
				MEAN	6.30597	0.00275938	6.30321
				SD	4.0712	0.0123403	4.0726
				MEDIAN	5.24	0	5.24
				95% CI	4.36 - 6.79	0	4.31 - 6.79
MCW7034
Colony	YES/LA relative dilution factor	Number of colonies on YES/LA	Number of colonies on YE-ade+gua	Number of colonies on EMMG-his-ade	Frequency of Ade+ recombinants (x10-4)	Frequency of Ade+ His+ recombinants (x10-4)	Frequency of Ade+ His- recombinants (x10-4)
1	400	161	82	0	12.7329	0	12.7329
2	400	166	113	1	17.0181	0.150602	16.8675
3	400	193	87	1	11.2694	0.129534	11.1399
4	400	111	50	0	11.2613	0	11.2613
5	400	165	54	0	8.18182	0	8.18182
6	400	161	95	0	14.7516	0	14.7516
7	400	200	90	1	11.25	0.125	11.125
8	400	205	97	1	11.8293	0.121951	11.7073
9	400	171	69	0	10.0877	0	10.0877
10	400	141	134	0	23.7589	0	23.7589
11	400	112	59	0	13.1696	0	13.1696
12	400	148	124	0	20.9459	0	20.9459
13	400	102	77	0	18.8725	0	18.8725
14	400	86	49	0	14.2442	0	14.2442
15	400	116	52	0	11.2069	0	11.2069
16	400	105	46	0	10.9524	0	10.9524
17	400	107	63	1	14.7196	0.233645	14.486
				MEAN	13.8972	0.044749	13.8524
				SD	4.13119	0.0752102	4.13582
				MEDIAN	12.73	0	12.73
				95% CI	11.25 - 14.75	0.00 - 0.12	11.14 - 14.75
MCW2650
Colony	YES/LA relative dilution factor	Number of colonies on YES/LA	Number of colonies on YE-ade+gua	Number of colonies on EMMG-his-ade	Frequency of Ade+ recombinants (x10-4)	Frequency of Ade+ His+ recombinants (x10-4)	Frequency of Ade+ His- recombinants (x10-4)
1	2000	42	97	0	11.5476	0	11.5476
2	2000	41	69	0	8.41463	0	8.41463
3	2000	37	40	1	5.40541	0.135135	5.27027
4	2000	38	90	4	11.8421	0.526316	11.3158
5	2000	52	123	1	11.8269	0.0961538	11.7308
6	2000	61	105	0	8.60656	0	8.60656
7	2000	38	95	1	12.5	0.131579	12.3684
8	2000	71	159	0	11.1972	0	11.1972
9	2000	79	283	0	17.9114	0	17.9114
10	2000	76	189	5	12.4342	0.328947	12.1053
11	2000	85	288	0	16.9412	0	16.9412
12	2000	70	172	0	12.2857	0	12.2857
13	2000	102	200	0	9.80392	0	9.80392
14	2000	76	152	0	10	0	10
15	2000	107	424	0	19.8131	0	19.8131
16	2000	82	397	0	24.2073	0	24.2073
17	2000	90	296	4	16.4444	0.222222	16.2222
18	1000	132	127	2	9.62121	0.151515	9.4697
19	1000	110	131	0	11.9091	0	11.9091
20	1000	155	170	0	10.9677	0	10.9677
21	1000	134	133	0	9.92537	0	9.92537
22	1000	157	154	0	9.80892	0	9.80892
23	1000	165	437	4	26.4848	0.242424	26.2424
24	1000	114	109	2	9.5614	0.175439	9.38596
25	1000	109	83	1	7.61468	0.0917431	7.52294
26	1000	183	229	0	12.5137	0	12.5137
27	1000	119	116	0	9.7479	0	9.7479
28	1000	214	243	3	11.3551	0.140187	11.215
29	1000	214	274	2	12.8037	0.0934579	12.7103
30	1000	166	266	2	16.0241	0.120482	15.9036
31	1000	160	273	11	17.0625	0.6875	16.375
32	1000	139	234	0	16.8345	0	16.8345
33	1000	236	216	0	9.15254	0	9.15254
34	1000	180	226	3	12.5556	0.166667	12.3889
35	1000	181	208	3	11.4917	0.165746	11.326
36	1000	119	372	7	31.2605	0.588235	30.6723
37	1000	135	241	1	17.8519	0.0740741	17.7778
				MEAN	13.3981	0.111833	13.2862
				SD	5.35222	0.171587	5.28993
				MEDIAN	11.84	0	11.73
				95% CI	10.97 - 12.56	0.00 - 0.13	10.97 - 12.51
MCW6539
Colony	YES/LA relative dilution factor	Number of colonies on YES/LA	Number of colonies on YE-ade+gua	Number of colonies on EMMG-his-ade	Frequency of Ade+ recombinants (x10-4)	Frequency of Ade+ His+ recombinants (x10-4)	Frequency of Ade+ His- recombinants (x10-4)
1	1000	245	565	3	23.0612	0.122449	22.9388
2	1000	156	201	3	12.8846	0.192308	12.6923
3	1000	197	192	1	9.74619	0.0507614	9.69543
4	1000	165	142	0	8.60606	0	8.60606
5	1000	219	186	0	8.49315	0	8.49315
6	1000	190	196	0	10.3158	0	10.3158
7	1000	209	253	4	12.1053	0.191388	11.9139
8	1000	160	146	2	9.125	0.125	9
9	1000	227	291	0	12.8194	0	12.8194
10	1000	189	184	1	9.73545	0.0529101	9.68254
11	1000	242	205	6	8.47107	0.247934	8.22314
12	1000	221	444	12	20.0905	0.542986	19.5475
13	1000	191	277	1	14.5026	0.052356	14.4503
14	1000	136	307	5	22.5735	0.367647	22.2059
15	1000	182	279	5	15.3297	0.274725	15.0549
16	1000	255	239	1	9.37255	0.0392157	9.33333
17	1000	226	374	0	16.5487	0	16.5487
18	1000	207	266	2	12.8502	0.0966184	12.7536
19	1000	188	183	2	9.73404	0.106383	9.62766
				MEAN	12.9666	0.129615	12.837
				SD	4.66489	0.145732	4.58599
				MEDIAN	12.11	0.1	11.91
				95% CI	9.37 - 15.33	0.00 - 0.19	9.33 - 15.05
MCW2647
Colony	YES/LA relative dilution factor	Number of colonies on YES/LA	Number of colonies on YE-ade+gua	Number of colonies on EMMG-his-ade	Frequency of Ade+ recombinants (x10-4)	Frequency of Ade+ His+ recombinants (x10-4)	Frequency of Ade+ His- recombinants (x10-4)
1	2000	144	234	17	8.125	0.590278	7.53472
2	2000	252	421	48	8.35317	0.952381	7.40079
3	2000	208	460	119	11.0577	2.86058	8.19712
4	2000	168	260	39	7.7381	1.16071	6.57738
5	2000	116	154	26	6.63793	1.12069	5.51724
6	2000	244	262	57	5.36885	1.16803	4.20082
7	2000	175	552	39	15.7714	1.11429	14.6571
8	2000	218	302	42	6.92661	0.963303	5.9633
9	2000	177	271	26	7.65537	0.734463	6.9209
10	2000	142	203	20	7.14789	0.704225	6.44366
11	2000	133	231	58	8.68421	2.18045	6.50376
12	2000	168	314	102	9.34524	3.03571	6.30952
13	2000	176	220	33	6.25	0.9375	5.3125
14	2000	179	191	30	5.3352	0.837989	4.49721
15	2000	196	278	58	7.09184	1.47959	5.61224
16	2000	123	160	12	6.50407	0.487805	6.01626
17	2000	243	482	38	9.9177	0.781893	9.1358
18	2000	186	299	56	8.03763	1.50538	6.53226
19	2000	62	181	10	14.5968	0.806452	13.7903
20	2000	133	236	62	8.87218	2.33083	6.54135
21	2000	287	329	46	5.73171	0.801394	4.93031
22	2000	228	344	95	7.54386	2.08333	5.46053
23	2000	224	233	31	5.20089	0.691964	4.50893
24	2000	221	298	42	6.74208	0.950226	5.79186
25	2000	236	375	34	7.94492	0.720339	7.22458
26	2000	251	465	83	9.26295	1.65339	7.60956
27	2000	189	447	207	11.8254	5.47619	6.34921
28	2000	144	179	32	6.21528	1.11111	5.10417
29	2000	217	211	36	4.86175	0.829493	4.03226
30	2000	76	133	20	8.75	1.31579	7.43421
31	2000	225	589	45	13.0889	1	12.0889
32	2000	174	230	31	6.6092	0.890805	5.71839
33	2000	148	176	23	5.94595	0.777027	5.16892
34	2000	233	275	37	5.90129	0.793991	5.1073
35	2000	117	182	26	7.77778	1.11111	6.66667
36	2000	132	175	23	6.62879	0.871212	5.75758
37	2000	156	250	53	8.01282	1.69872	6.3141
38	2000	99	155	17	7.82828	0.858586	6.9697
39	2000	232	423	137	9.11638	2.95259	6.16379
40	2000	176	329	32	9.34659	0.909091	8.4375
41	2000	221	309	63	6.99095	1.42534	5.56561
42	2000	183	373	41	10.1913	1.12022	9.07104
43	2000	231	805	45	17.4242	0.974026	16.4502
44	2000	178	316	107	8.8764	3.00562	5.87079
45	2000	178	295	53	8.28652	1.48876	6.79775
46	2000	226	348	56	7.69912	1.23894	6.46018
47	2000	252	287	61	5.69444	1.21032	4.48413
48	2000	204	430	60	10.5392	1.47059	9.06863
49	2000	176	292	27	8.29545	0.767045	7.52841
50	2000	262	388	38	7.40458	0.725191	6.67939
51	2000	186	389	25	10.457	0.672043	9.78495
52	2000	187	276	38	7.37968	1.01604	6.36364
53	2000	211	295	40	6.99052	0.947867	6.04265
54	2000	236	268	56	5.67797	1.18644	4.49153
				MEAN	8.25294	1.30551	6.94744
				SD	2.5603	0.852464	2.48214
				MEDIAN	7.76	1.01	6.4
				95% CI	7.09 - 8.30	0.91 - 1.17	5.96 - 6.68
MCW6497
Colony	YES/LA relative dilution factor	Number of colonies on YES/LA	Number of colonies on YE-ade+gua	Number of colonies on EMMG-his-ade	Frequency of Ade+ recombinants (x10-4)	Frequency of Ade+ His+ recombinants (x10-4)	Frequency of Ade+ His- recombinants (x10-4)
1	2000	174	415	72	11.9253	2.06897	9.85632
2	2000	167	234	67	7.00599	2.00599	5
3	2000	174	262	45	7.52874	1.2931	6.23563
4	2000	99	120	16	6.06061	0.808081	5.25253
5	2000	130	198	21	7.61538	0.807692	6.80769
6	2000	174	220	18	6.32184	0.517241	5.8046
7	2000	136	260	16	9.55882	0.588235	8.97059
8	2000	176	179	26	5.08523	0.738636	4.34659
9	2000	208	594	25	14.2788	0.600962	13.6779
10	2000	265	439	40	8.28302	0.754717	7.5283
11	2000	133	147	19	5.52632	0.714286	4.81203
12	2000	229	331	78	7.22707	1.70306	5.52402
13	2000	164	216	35	6.58537	1.06707	5.51829
14	2000	229	205	53	4.47598	1.15721	3.31878
15	2000	212	240	37	5.66038	0.872642	4.78774
16	2000	173	223	51	6.44509	1.47399	4.9711
17	2000	94	124	8	6.59574	0.425532	6.17021
18	2000	216	309	34	7.15278	0.787037	6.36574
19	2000	182	205	34	5.63187	0.934066	4.6978
20	2000	267	303	30	5.67416	0.561798	5.11236
21	2000	148	158	25	5.33784	0.844595	4.49324
22	2000	197	258	34	6.54822	0.862944	5.68528
23	2000	157	155	25	4.93631	0.796178	4.14013
24	2000	173	156	23	4.50867	0.66474	3.84393
25	2000	392	438	154	5.58673	1.96429	3.62245
				MEAN	6.86225	1.00052	5.86173
				SD	2.24296	0.48085	2.23518
				MEDIAN	6.45	0.81	5.25
				95% CI	5.63 - 7.15	0.74 - 1.07	4.79 - 6.17
MCW6501
Colony	YES/LA relative dilution factor	Number of colonies on YES/LA	Number of colonies on YE-ade+gua	Number of colonies on EMMG-his-ade	Frequency of Ade+ recombinants (x10-4)	Frequency of Ade+ His+ recombinants (x10-4)	Frequency of Ade+ His- recombinants (x10-4)
1	2000	152	228	55	7.5	1.80921	5.69079
2	2000	155	294	13	9.48387	0.419355	9.06452
3	2000	170	230	30	6.76471	0.882353	5.88235
4	2000	152	206	22	6.77632	0.723684	6.05263
5	2000	222	223	13	5.02252	0.292793	4.72973
6	2000	172	220	9	6.39535	0.261628	6.13372
7	2000	135	143	12	5.2963	0.444444	4.85185
8	2000	116	158	13	6.81034	0.560345	6.25
9	2000	115	117	15	5.08696	0.652174	4.43478
10	2000	127	134	11	5.27559	0.433071	4.84252
11	2000	54	74	9	6.85185	0.833333	6.01852
12	2000	85	218	14	12.8235	0.823529	12
13	2000	159	236	22	7.42138	0.691824	6.72956
14	2000	103	102	17	4.95146	0.825243	4.12621
15	2000	124	196	18	7.90323	0.725806	7.17742
16	2000	108	123	8	5.69444	0.37037	5.32407
17	2000	119	180	13	7.56303	0.546218	7.01681
18	2000	62	147	1	11.8548	0.0806452	11.7742
19	2000	157	198	20	6.30573	0.636943	5.66879
20	2000	141	185	16	6.56028	0.567376	5.99291
21	1000	167	130	14	7.78443	0.838323	6.94611
22	1000	223	175	11	7.84753	0.493274	7.35426
23	1000	198	130	10	6.56566	0.505051	6.06061
24	1000	214	110	4	5.14019	0.186916	4.95327
25	1000	168	117	13	6.96429	0.77381	6.19048
26	1000	154	143	27	9.28571	1.75325	7.53247
27	1000	211	167	27	7.91469	1.27962	6.63507
28	1000	223	168	16	7.53363	0.717489	6.81614
29	1000	198	173	26	8.73737	1.31313	7.42424
30	1000	273	175	22	6.41026	0.805861	5.6044
31	1000	250	194	27	7.76	1.08	6.68
32	1000	272	166	20	6.10294	0.735294	5.36765
33	1000	281	206	15	7.33096	0.533808	6.79715
34	1000	194	138	14	7.1134	0.721649	6.39175
35	1000	226	152	12	6.72566	0.530973	6.19469
36	1000	277	176	14	6.35379	0.505415	5.84838
				MEAN	7.16423	0.704284	6.45995
				SD	1.70282	0.373669	1.65824
				MEDIAN	6.83	0.67	6.16
				95% CI	6.41 - 7.53	0.53 - 0.77	5.85 - 6.73
MCW6505
Colony	YES/LA relative dilution factor	Number of colonies on YES/LA	Number of colonies on YE-ade+gua	Number of colonies on EMMG-his-ade	Frequency of Ade+ recombinants (x10-4)	Frequency of Ade+ His+ recombinants (x10-4)	Frequency of Ade+ His- recombinants (x10-4)
1	2000	168	169	28	5.02976	0.833333	4.19643
2	2000	177	210	41	5.9322	1.15819	4.77401
3	2000	141	174	19	6.17021	0.673759	5.49645
4	2000	202	242	39	5.9901	0.965347	5.02475
5	2000	155	144	16	4.64516	0.516129	4.12903
6	2000	196	227	29	5.79082	0.739796	5.05102
7	2000	127	314	23	12.3622	0.905512	11.4567
8	2000	224	270	36	6.02679	0.803571	5.22321
9	2000	146	118	27	4.0411	0.924658	3.11644
10	2000	131	157	12	5.99237	0.458015	5.53435
11	2000	257	300	36	5.83658	0.700389	5.13619
12	2000	178	177	32	4.97191	0.898876	4.07303
13	2000	206	225	24	5.46117	0.582524	4.87864
14	2000	137	156	19	5.69343	0.693431	5
15	2000	236	278	72	5.88983	1.52542	4.36441
16	2000	165	117	21	3.54545	0.636364	2.90909
17	2000	175	239	11	6.82857	0.314286	6.51429
18	2000	193	190	25	4.92228	0.647668	4.27461
19	2000	199	261	49	6.55779	1.23116	5.32663
20	2000	183	308	28	8.4153	0.765027	7.65027
				MEAN	6.00515	0.798673	5.20648
				SD	1.81612	0.278918	1.80704
				MEDIAN	5.86	0.75	5.01
				95% CI	5.03 - 6.03	0.65 - 0.91	4.28 - 5.33
MCW6503
Colony	YES/LA relative dilution factor	Number of colonies on YES/LA	Number of colonies on YE-ade+gua	Number of colonies on EMMG-his-ade	Frequency of Ade+ recombinants (x10-4)	Frequency of Ade+ His+ recombinants (x10-4)	Frequency of Ade+ His- recombinants (x10-4)
1	2000	230	109	13	2.36957	0.282609	2.08696
2	2000	191	135	45	3.53403	1.17801	2.35602
3	2000	250	375	78	7.5	1.56	5.94
4	2000	244	201	34	4.11885	0.696721	3.42213
5	2000	302	239	44	3.95695	0.728477	3.22848
6	2000	312	179	44	2.86859	0.705128	2.16346
7	2000	161	133	41	4.13043	1.27329	2.85714
8	2000	192	137	32	3.56771	0.833333	2.73438
9	2000	260	203	50	3.90385	0.961538	2.94231
10	2000	279	239	60	4.28315	1.07527	3.20789
11	2000	216	186	54	4.30556	1.25	3.05556
12	2000	234	170	38	3.63248	0.811966	2.82051
13	2000	131	86	14	3.28244	0.534351	2.74809
14	2000	266	108	28	2.03008	0.526316	1.50376
15	2000	180	206	31	5.72222	0.861111	4.86111
16	2000	169	131	66	3.87574	1.95266	1.92308
17	2000	258	151	48	2.92636	0.930233	1.99612
18	2000	289	275	78	4.75779	1.34948	3.4083
				MEAN	3.93143	0.972805	2.95863
				SD	1.2358	0.405971	1.05898
				MEDIAN	3.89	0.9	2.84
				95% CI	3.28 - 4.28	0.71 - 1.25	2.16 - 3.23
MCW2912
Colony	YES/LA relative dilution factor	Number of colonies on YES/LA	Number of colonies on YE-ade+gua	Number of colonies on EMMG-his-ade	Frequency of Ade+ recombinants (x10-4)	Frequency of Ade+ His+ recombinants (x10-4)	Frequency of Ade+ His- recombinants (x10-4)
1	200	141	45	0	15.9574	0	15.9574
2	200	117	35	0	14.9573	0	14.9573
3	200	136	58	0	21.3235	0	21.3235
4	200	132	97	0	36.7424	0	36.7424
5	200	132	68	0	25.7576	0	25.7576
6	200	80	38	0	23.75	0	23.75
7	200	86	23	0	13.3721	0	13.3721
8	200	87	84	0	48.2759	0	48.2759
9	200	174	89	0	25.5747	0	25.5747
10	200	140	54	0	19.2857	0	19.2857
11	200	120	42	0	17.5	0	17.5
12	200	156	121	0	38.7821	0	38.7821
13	200	132	70	0	26.5152	0	26.5152
14	200	151	58	0	19.2053	0	19.2053
15	200	189	98	0	25.9259	0	25.9259
16	200	122	91	0	37.2951	0	37.2951
17	200	175	101	0	28.8571	0	28.8571
18	200	262	110	1	20.9924	0.19084	20.8015
19	2000	85	128	0	7.52941	0	7.52941
20	200	204	52	0	12.7451	0	12.7451
21	200	288	180	0	31.25	0	31.25
22	200	307	92	0	14.9837	0	14.9837
23	200	281	113	0	20.1068	0	20.1068
24	200	228	172	0	37.7193	0	37.7193
25	200	233	140	0	30.0429	0	30.0429
26	2000	75	482	0	32.1333	0	32.1333
27	200	263	96	1	18.251	0.190114	18.0608
28	200	234	93	1	19.8718	0.213675	19.6581
29	200	236	78	0	16.5254	0	16.5254
30	200	203	67	0	16.5025	0	16.5025
31	200	239	63	1	13.1799	0.209205	12.9707
32	200	212	63	0	14.8585	0	14.8585
33	200	213	45	0	10.5634	0	10.5634
				MEAN	22.9192	0.0243586	22.8948
				SD	9.5065	0.0667099	9.51969
				MEDIAN	20.11	0	20.11
				95% CI	16.53 - 25.93	0	16.53 - 25.93
MCW6828
Colony	YES/LA relative dilution factor	Number of colonies on YES/LA	Number of colonies on YE-ade+gua	Number of colonies on EMMG-his-ade	Frequency of Ade+ recombinants (x10-4)	Frequency of Ade+ His+ recombinants (x10-4)	Frequency of Ade+ His- recombinants (x10-4)
1	1000	74	149	2	20.1351	0.27027	19.8649
2	1000	59	68	0	11.5254	0	11.5254
3	1000	137	159	0	11.6058	0	11.6058
4	1000	131	230	0	17.5573	0	17.5573
5	1000	82	161	1	19.6341	0.121951	19.5122
6	1000	84	194	0	23.0952	0	23.0952
7	1000	57	94	0	16.4912	0	16.4912
8	1000	100	217	0	21.7	0	21.7
9	1000	128	204	0	15.9375	0	15.9375
10	1000	233	392	3	16.824	0.128755	16.6953
11	2000	255	664	9	13.0196	0.176471	12.8431
12	2000	175	467	6	13.3429	0.171429	13.1714
13	2000	280	1031	8	18.4107	0.142857	18.2679
14	2000	180	871	1	24.1944	0.0277778	24.1667
15	2000	209	665	3	15.9091	0.0717703	15.8373
16	2000	230	801	8	17.413	0.173913	17.2391
17	2000	210	773	2	18.4048	0.047619	18.3571
18	2000	212	569	2	13.4198	0.0471698	13.3726
19	2000	264	1141	5	21.6098	0.094697	21.5152
20	2000	271	559	8	10.3137	0.147601	10.1661
21	2000	223	721	4	16.1659	0.0896861	16.0762
22	2000	199	563	4	14.1457	0.100503	14.0452
23	2000	201	599	12	14.9005	0.298507	14.602
24	2000	204	468	10	11.4706	0.245098	11.2255
25	2000	318	877	14	13.7893	0.220126	13.5692
26	2000	221	570	4	12.8959	0.0904977	12.8054
27	2000	255	1033	17	20.2549	0.333333	19.9216
28	2000	260	858	5	16.5	0.0961538	16.4038
29	2000	208	874	12	21.0096	0.288462	20.7212
30	2000	236	703	2	14.8941	0.0423729	14.8517
				MEAN	16.5523	0.114234	16.4381
				SD	3.70557	0.100807	3.70903
				MEDIAN	16.33	0.1	16.24
				95% CI	14.15 - 18.40	0.05 - 0.15	14.05 - 18.27
MCW7240
Colony	YES/LA relative dilution factor	Number of colonies on YES/LA	Number of colonies on YE-ade+gua	Number of colonies on EMMG-his-ade	Frequency of Ade+ recombinants (x10-4)	Frequency of Ade+ His+ recombinants (x10-4)	Frequency of Ade+ His- recombinants (x10-4)
1	1000	201	252	23	12.5373	1.14428	11.393
2	1000	196	218	12	11.1224	0.612245	10.5102
3	1000	143	141	10	9.86014	0.699301	9.16084
4	1000	169	196	19	11.5976	1.12426	10.4734
5	1000	146	289	6	19.7945	0.410959	19.3836
6	1000	237	346	27	14.5992	1.13924	13.4599
7	1000	176	202	19	11.4773	1.07955	10.3977
8	1000	203	253	14	12.4631	0.689655	11.7734
9	1000	193	192	5	9.94819	0.259067	9.68912
10	1000	148	117	3	7.90541	0.202703	7.7027
11	1000	201	260	38	12.9353	1.89055	11.0448
12	1000	196	194	4	9.89796	0.204082	9.69388
13	1000	174	241	14	13.8506	0.804598	13.046
14	1000	150	181	5	12.0667	0.333333	11.7333
15	1000	205	329	19	16.0488	0.926829	15.122
16	1000	176	261	37	14.8295	2.10227	12.7273
17	2000	157	633	26	20.1592	0.828025	19.3312
18	2000	165	456	20	13.8182	0.606061	13.2121
19	2000	122	295	17	12.0902	0.696721	11.3934
20	2000	166	437	17	13.1627	0.512048	12.6506
21	2000	213	518	26	12.1596	0.610329	11.5493
22	2000	152	542	47	17.8289	1.54605	16.2829
23	2000	144	381	13	13.2292	0.451389	12.7778
24	2000	181	441	26	12.1823	0.718232	11.4641
25	2000	188	339	34	9.01596	0.904255	8.1117
26	2000	178	881	39	24.7472	1.09551	23.6517
27	2000	189	595	29	15.7407	0.767196	14.9735
28	2000	171	443	72	12.9532	2.10526	10.848
29	2000	144	409	39	14.2014	1.35417	12.8472
30	2000	108	188	6	8.7037	0.277778	8.42593
31	2000	166	417	17	12.5602	0.512048	12.0482
32	2000	169	432	30	12.7811	0.887574	11.8935
33	2000	215	452	18	10.5116	0.418605	10.093
				MEAN	13.2357	0.845884	12.3899
				SD	3.48853	0.504713	3.36501
				MEDIAN	12.56	0.72	11.73
				95% CI	12.07 - 13.82	0.61 - 0.93	10.85 - 12.78
MCW7250
Colony	YES/LA relative dilution factor	Number of colonies on YES/LA	Number of colonies on YE-ade+gua	Number of colonies on EMMG-his-ade	Frequency of Ade+ recombinants (x10-4)	Frequency of Ade+ His+ recombinants (x10-4)	Frequency of Ade+ His- recombinants (x10-4)
1	200	325	114	7	17.5385	1.07692	16.4615
2	200	323	148	0	22.9102	0	22.9102
3	200	328	129	3	19.6646	0.457317	19.2073
4	200	315	151	0	23.9683	0	23.9683
5	200	314	112	0	17.8344	0	17.8344
6	200	508	295	1	29.0354	0.0984252	28.937
7	200	420	111	0	13.2143	0	13.2143
8	200	262	108	0	20.6107	0	20.6107
9	200	273	130	1	23.8095	0.18315	23.6264
10	200	315	105	0	16.6667	0	16.6667
11	200	310	206	0	33.2258	0	33.2258
12	200	314	113	0	17.9936	0	17.9936
13	200	303	164	2	27.0627	0.330033	26.7327
14	200	342	101	1	14.7661	0.146199	14.6199
15	200	228	108	0	23.6842	0	23.6842
16	200	291	151	0	25.945	0	25.945
17	200	342	183	0	26.7544	0	26.7544
				MEAN	22.0403	0.134826	21.9054
				SD	5.41269	0.277647	5.46949
				MEDIAN	22.91	0	22.91
				95% CI	17.83 - 25.95	0.00 - 0.15	17.83 - 25.95
MCW6430
Colony	YES/LA relative dilution factor	Number of colonies on YES/LA	Number of colonies on YE-ade+gua	Number of colonies on EMMG-his-ade	Frequency of Ade+ recombinants (x10-4)	Frequency of Ade+ His+ recombinants (x10-4)	Frequency of Ade+ His- recombinants (x10-4)
1	200	211	168	1	39.8104	0.236967	39.5735
2	400	110	92	0	20.9091	0	20.9091
3	400	90	36	0	10	0	10
4	400	94	79	0	21.0106	0	21.0106
5	400	113	97	0	21.4602	0	21.4602
6	400	88	69	0	19.6023	0	19.6023
7	400	98	52	1	13.2653	0.255102	13.0102
8	400	95	55	0	14.4737	0	14.4737
9	400	79	179	0	56.6456	0	56.6456
10	400	103	43	0	10.4369	0	10.4369
11	400	83	39	0	11.747	0	11.747
12	400	147	164	0	27.8912	0	27.8912
13	400	88	42	0	11.9318	0	11.9318
14	400	226	175	0	19.3584	0	19.3584
15	400	114	133	0	29.1667	0	29.1667
16	200	200	138	0	34.5	0	34.5
17	200	208	192	1	46.1538	0.240385	45.9135
18	400	189	160	5	21.164	0.661376	20.5026
19	400	94	89	0	23.6702	0	23.6702
				MEAN	23.8525	0.0733594	23.7791
				SD	12.7233	0.169014	12.704
				MEDIAN	21.01	0	20.91
				95% CI	13.27 - 29.17	0	13.01 - 29.17
MCW6836
Colony	YES/LA relative dilution factor	Number of colonies on YES/LA	Number of colonies on YE-ade+gua	Number of colonies on EMMG-his-ade	Frequency of Ade+ recombinants (x10-4)	Frequency of Ade+ His+ recombinants (x10-4)	Frequency of Ade+ His- recombinants (x10-4)
1	400	52	38	1	18.2692	0.480769	17.7885
2	400	63	107	0	42.4603	0	42.4603
3	400	30	54	0	45	0	45
4	400	46	71	1	38.587	0.543478	38.0435
5	400	65	89	0	34.2308	0	34.2308
6	200	47	24	0	25.5319	0	25.5319
7	400	23	38	0	41.3043	0	41.3043
8	400	60	61	0	25.4167	0	25.4167
9	400	32	48	0	37.5	0	37.5
10	400	35	34	0	24.2857	0	24.2857
11	400	128	142	1	27.7344	0.195312	27.5391
12	400	104	143	0	34.375	0	34.375
13	400	153	179	0	29.2484	0	29.2484
14	200	180	156	4	43.3333	1.11111	42.2222
15	400	169	144	1	21.3018	0.147929	21.1538
16	200	204	245	0	60.049	0	60.049
17	200	256	165	0	32.2266	0	32.2266
18	200	187	104	0	27.8075	0	27.8075
19	200	182	113	0	31.044	0	31.044
20	400	177	161	0	22.7401	0	22.7401
				MEAN	33.1223	0.12393	32.9984
				SD	10.0446	0.282278	10.0256
				MEDIAN	31.64	0	31.64
				95% CI	25.53 - 38.59	0	25.53 - 38.04
MCW9607
Colony	YES/LA relative dilution factor	Number of colonies on YES/LA	Number of colonies on YE-ade+gua	Number of colonies on EMMG-his-ade	Frequency of Ade+ recombinants (x10-4)	Frequency of Ade+ His+ recombinants (x10-4)	Frequency of Ade+ His- recombinants (x10-4)
1	1000	364	171	33	4.6978	0.906593	3.79121
2	1000	572	330	63	5.76923	1.1014	4.66783
3	1000	438	198	37	4.52055	0.844749	3.6758
4	1000	472	208	53	4.40678	1.12288	3.2839
5	1000	552	253	39	4.58333	0.706522	3.87681
6	1000	445	234	44	5.25843	0.988764	4.26966
7	1000	369	197	50	5.33875	1.35501	3.98374
8	1000	485	194	48	4	0.989691	3.01031
9	1000	500	187	34	3.74	0.68	3.06
10	1000	638	201	35	3.15047	0.548589	2.60188
11	1000	457	215	34	4.7046	0.743982	3.96061
12	1000	389	202	46	5.1928	1.18252	4.01028
13	1000	522	275	49	5.2682	0.938697	4.3295
14	1000	479	228	45	4.75992	0.939457	3.82046
15	1000	396	208	29	5.25253	0.732323	4.5202
16	1000	431	214	34	4.9652	0.788863	4.17633
17	1000	507	309	49	6.09467	0.966469	5.12821
18	1000	323	154	30	4.7678	0.928793	3.83901
19	1000	146	81	17	5.54795	1.16438	4.38356
20	1000	304	127	29	4.17763	0.953947	3.22368
21	1000	175	69	19	3.94286	1.08571	2.85714
22	1000	274	129	25	4.70803	0.912409	3.79562
				MEAN	4.7658	0.935535	3.83026
				SD	0.69598	0.190015	0.625652
				MEDIAN	4.73	0.94	3.86
				95% CI	4.41 - 5.26	0.79 - 1.09	3.28 - 4.27
MCW9723
Colony	YES/LA relative dilution factor	Number of colonies on YES/LA	Number of colonies on YE-ade+gua	Number of colonies on EMMG-his-ade	Frequency of Ade+ recombinants (x10-4)	Frequency of Ade+ His+ recombinants (x10-4)	Frequency of Ade+ His- recombinants (x10-4)
1	200	363	28	0	3.85675	0	3.85675
2	200	419	33	0	3.93795	0	3.93795
3	200	435	19	0	2.18391	0	2.18391
4	200	351	41	0	5.84046	0	5.84046
5	200	437	30	0	3.43249	0	3.43249
6	200	303	27	0	4.45545	0	4.45545
7	200	332	39	0	5.87349	0	5.87349
8	200	594	26	0	2.18855	0	2.18855
9	200	584	19	0	1.62671	0	1.62671
10	200	382	38	0	4.97382	0	4.97382
11	200	485	26	0	2.68041	0	2.68041
12	200	694	38	0	2.73775	0	2.73775
13	200	727	39	1	2.68226	0.0687758	2.61348
14	200	551	32	1	2.90381	0.0907441	2.81307
15	200	587	47	0	4.00341	0	4.00341
16	2000	309	177	0	2.86408	0	2.86408
17	2000	354	564	0	7.9661	0	7.9661
18	2000	246	153	0	3.10976	0	3.10976
19	2000	306	399	0	6.51961	0	6.51961
20	2000	283	139	0	2.45583	0	2.45583
21	2000	311	147	2	2.36334	0.0321543	2.33119
22	2000	256	134	0	2.61719	0	2.61719
23	2000	346	140	0	2.02312	0	2.02312
24	2000	378	227	0	3.00265	0	3.00265
25	2000	317	253	0	3.99054	0	3.99054
26	2000	444	190	0	2.13964	0	2.13964
27	2000	349	513	0	7.34957	0	7.34957
28	2000	297	121	0	2.03704	0	2.03704
29	2000	178	246	0	6.91011	0	6.91011
30	2000	412	222	0	2.69417	0	2.69417
				MEAN	3.714	0.00638914	3.70761
				SD	1.75359	0.0209876	1.75741
				MEDIAN	2.95	0	2.93
				95% CI	2.68 - 3.99	0	2.62 - 3.99

## Sheet: Figure 2b
MCW4713
Colony	YES/LA relative dilution factor	Number of colonies on YES/LA	Number of colonies on YE-ade+gua	Number of colonies on EMMG-his-ade	Frequency of Ade+ recombinants (x10-4)	Frequency of Ade+ His+ recombinants (x10-4)	Frequency of Ade+ His- recombinants (x10-4)
1	100	135	264	124	195.556	91.8519	103.704
2	100	64	230	118	359.375	184.375	175
3	100	129	292	163	226.357	126.357	100
4	100	72	134	74	186.111	102.778	83.3333
5	100	149	295	177	197.987	118.792	79.1946
6	100	142	305	166	214.789	116.901	97.8873
7	100	139	294	160	211.511	115.108	96.4029
8	100	103	198	131	192.233	127.184	65.0485
9	100	67	160	88	238.806	131.343	107.463
10	100	170	310	181	182.353	106.471	75.8824
11	100	160	297	200	185.625	125	60.625
12	100	58	119	79	205.172	136.207	68.9655
13	100	139	229	146	164.748	105.036	59.7122
14	100	119	458	228	384.874	191.597	193.277
15	100	143	387	184	270.629	128.671	141.958
16	100	128	212	122	165.625	95.3125	70.3125
17	100	128	422	184	329.688	143.75	185.938
18	100	114	432	178	378.947	156.14	222.807
19	100	148	233	118	157.432	79.7297	77.7027
20	100	169	370	223	218.935	131.953	86.9822
21	100	161	379	244	235.404	151.553	83.8509
22	100	182	407	305	223.626	167.582	56.044
23	100	198	551	83	278.283	41.9192	236.364
24	100	194	419	249	215.979	128.351	87.6289
25	100	218	421	256	193.119	117.431	75.6881
26	10	236	152	120	644.068	508.475	135.593
27	10	320	100	58	312.5	181.25	131.25
28	10	335	128	87	382.09	259.701	122.388
29	100	238	580	286	243.697	120.168	123.529
30	100	181	376	203	207.735	112.155	95.5801
31	100	206	427	247	207.282	119.903	87.3786
32	100	146	430	212	294.521	145.205	149.315
33	100	189	663	235	350.794	124.339	226.455
34	100	150	437	270	291.333	180	111.333
35	100	220	792	524	360	238.182	121.818
36	100	166	395	209	237.952	125.904	112.048
37	100	216	488	280	225.926	129.63	96.2963
38	100	169	310	179	183.432	105.917	77.5148
39	100	159	300	184	188.679	115.723	72.956
40	100	144	298	182	206.944	126.389	80.5556
41	100	126	263	160	208.73	126.984	81.746
42	100	143	319	175	223.077	122.378	100.699
43	100	169	403	240	238.462	142.012	96.4497
44	100	139	292	174	210.072	125.18	84.8921
45	100	112	264	154	235.714	137.5	98.2143
46	100	142	370	188	260.563	132.394	128.169
47	10	246	75	62	304.878	252.033	52.8455
48	10	327	77	44	235.474	134.557	100.917
49	100	207	443	190	214.01	91.7874	122.222
50	100	182	374	226	205.495	124.176	81.3187
51	100	155	355	181	229.032	116.774	112.258
52	100	134	316	163	235.821	121.642	114.179
53	100	193	537	219	278.238	113.472	164.767
54	100	165	311	201	188.485	121.818	66.6667
55	100	243	564	315	232.099	129.63	102.469
56	100	259	463	270	178.764	104.247	74.5174
57	10	332	71	42	213.855	126.506	87.3494
58	10	243	90	36	370.37	148.148	222.222
59	100	218	434	279	199.083	127.982	71.1009
60	100	254	524	325	206.299	127.953	78.3465
61	10	268	76	39	283.582	145.522	138.06
62	100	229	456	287	199.127	125.328	73.7991
63	100	228	382	238	167.544	104.386	63.1579
64	100	185	270	141	145.946	76.2162	69.7297
65	100	182	229	124	125.824	68.1319	57.6923
66	100	202	507	194	250.99	96.0396	154.95
67	100	165	306	172	185.455	104.242	81.2121
68	100	163	515	234	315.951	143.558	172.393
69	100	73	276	133	378.082	182.192	195.89
70	10	200	90	35	450	175	275
71	100	174	342	183	196.552	105.172	91.3793
72	100	57	283	145	496.491	254.386	242.105
73	100	94	112	62	119.149	65.9574	53.1915
74	100	85	150	82	176.471	96.4706	80
75	100	96	260	174	270.833	181.25	89.5833
76	100	82	206	117	251.22	142.683	108.537
77	100	55	349	98	634.545	178.182	456.364
78	100	56	116	85	207.143	151.786	55.3571
79	100	49	109	48	222.449	97.9592	124.49
80	100	54	199	141	368.519	261.111	107.407
81	100	105	271	178	258.095	169.524	88.5714
82	100	135	296	191	219.259	141.481	77.7778
83	100	188	474	305	252.128	162.234	89.8936
84	100	188	433	218	230.319	115.957	114.362
85	100	212	414	252	195.283	118.868	76.4151
86	100	196	518	226	264.286	115.306	148.98
87	100	240	536	316	223.333	131.667	91.6667
88	100	171	393	193	229.825	112.865	116.959
89	100	189	384	202	203.175	106.878	96.2963
90	100	179	346	210	193.296	117.318	75.9777
91	100	163	258	166	158.282	101.84	56.4417
92	100	105	261	183	248.571	174.286	74.2857
93	100	100	193	142	193	142	51
94	100	202	240	113	118.812	55.9406	62.8713
95	100	160	339	211	211.875	131.875	80
96	100	143	523	249	365.734	174.126	191.608
97	100	172	346	217	201.163	126.163	75
98	100	182	315	199	173.077	109.341	63.7363
99	100	206	451	305	218.932	148.058	70.8738
100	100	121	324	204	267.769	168.595	99.1736
101	100	159	397	234	249.686	147.17	102.516
102	100	140	337	218	240.714	155.714	85
103	100	190	298	153	156.842	80.5263	76.3158
104	100	203	485	309	238.916	152.217	86.6995
105	100	114	296	199	259.649	174.561	85.0877
106	100	119	227	127	190.756	106.723	84.0336
107	100	162	404	245	249.383	151.235	98.1481
108	100	156	327	195	209.615	125	84.6154
109	100	192	385	237	200.521	123.438	77.0833
110	100	175	357	219	204	125.143	78.8571
111	100	146	284	147	194.521	100.685	93.8356
112	100	172	312	186	181.395	108.14	73.2558
113	100	114	318	197	278.947	172.807	106.14
114	100	132	403	218	305.303	165.152	140.152
115	100	115	388	174	337.391	151.304	186.087
116	100	123	388	258	315.447	209.756	105.691
117	100	126	313	196	248.413	155.556	92.8571
118	100	126	252	134	200	106.349	93.6508
119	100	171	336	175	196.491	102.339	94.152
120	100	103	280	200	271.845	194.175	77.6699
121	100	140	232	149	165.714	106.429	59.2857
122	100	140	316	199	225.714	142.143	83.5714
123	100	118	245	163	207.627	138.136	69.4915
124	100	84	255	117	303.571	139.286	164.286
125	100	68	185	117	272.059	172.059	100
126	100	137	289	164	210.949	119.708	91.2409
127	100	168	352	204	209.524	121.429	88.0952
128	100	89	195	121	219.101	135.955	83.1461
129	100	111	205	109	184.685	98.1982	86.4865
130	100	114	228	151	200	132.456	67.5439
131	100	129	235	123	182.171	95.3488	86.8217
132	100	118	285	189	241.525	160.169	81.3559
133	100	143	306	185	213.986	129.371	84.6154
				MEAN	242.535	136.993	105.542
				SD	80.5912	49.3923	52.8293
				MEDIAN	219.101	127.953	86.8217
				95% CI	210.1 - 235.4	124.3 - 132.4	84.62 - 96.30
MCW1692
Colony	YES/LA relative dilution factor	Number of colonies on YES/LA	Number of colonies on YE-ade+gua	Number of colonies on EMMG-his-ade	Frequency of Ade+ recombinants (x10-4)	Frequency of Ade+ His+ recombinants (x10-4)	Frequency of Ade+ His- recombinants (x10-4)
1	1000	21	195	10	92.8571	4.7619	88.0952
2	1000	19	155	3	81.5789	1.57895	80
3	1000	22	572	4	260	1.81818	258.182
4	100	30	91	0	303.333	0	303.333
5	1000	27	240	0	88.8889	0	88.8889
6	1000	40	302	2	75.5	0.5	75
7	1000	40	636	3	159	0.75	158.25
8	1000	26	71	0	27.3077	0	27.3077
9	1000	36	606	2	168.333	0.555556	167.778
10	1000	21	198	1	94.2857	0.47619	93.8095
11	100	28	16	0	57.1429	0	57.1429
12	1000	26	282	1	108.462	0.384615	108.077
13	1000	23	159	2	69.1304	0.869565	68.2609
14	1000	20	188	2	94	1	93
15	1000	40	269	3	67.25	0.75	66.5
16	1000	32	287	7	89.6875	2.1875	87.5
17	1000	30	228	7	76	2.33333	73.6667
18	1000	37	236	3	63.7838	0.810811	62.973
19	10	252	71	0	281.746	0	281.746
20	100	291	268	6	92.0962	2.06186	90.0344
21	100	298	211	1	70.8054	0.33557	70.4698
22	100	162	377	6	232.716	3.7037	229.012
23	100	252	145	2	57.5397	0.793651	56.746
24	100	293	248	5	84.6416	1.70648	82.9352
25	100	260	210	2	80.7692	0.769231	80
26	100	127	135	3	106.299	2.3622	103.937
27	100	226	158	21	69.9115	9.29204	60.6195
28	100	151	108	2	71.5232	1.3245	70.1987
29	100	118	87	4	73.7288	3.38983	70.339
30	100	147	82	1	55.7823	0.680272	55.102
31	100	178	79	4	44.382	2.24719	42.1348
32	100	156	80	2	51.2821	1.28205	50
33	100	178	137	1	76.9663	0.561798	76.4045
34	100	148	66	1	44.5946	0.675676	43.9189
35	100	114	63	1	55.2632	0.877193	54.386
36	100	173	143	7	82.659	4.04624	78.6127
37	200	109	101	4	46.3303	1.83486	44.4954
38	100	155	168	2	108.387	1.29032	107.097
39	100	156	101	2	64.7436	1.28205	63.4615
40	100	151	69	0	45.6954	0	45.6954
41	100	140	99	2	70.7143	1.42857	69.2857
42	200	107	97	4	45.3271	1.86916	43.4579
43	200	150	182	1	60.6667	0.333333	60.3333
44	100	113	174	6	153.982	5.30973	148.673
45	200	118	216	1	91.5254	0.423729	91.1017
46	1000	162	550	24	33.9506	1.48148	32.4691
47	1000	136	759	18	55.8088	1.32353	54.4853
48	1000	112	519	24	46.3393	2.14286	44.1964
49	1000	129	775	17	60.0775	1.31783	58.7597
50	100	185	146	3	78.9189	1.62162	77.2973
51	1000	196	826	33	42.1429	1.68367	40.4592
52	100	177	129	1	72.8814	0.564972	72.3164
53	1000	114	684	6	60	0.526316	59.4737
54	1000	57	1028	11	180.351	1.92982	178.421
55	100	81	171	1	211.111	1.23457	209.877
56	1000	102	557	18	54.6078	1.76471	52.8431
57	100	225	114	8	50.6667	3.55556	47.1111
58	100	149	512	0	343.624	0	343.624
59	100	88	112	4	127.273	4.54545	122.727
60	100	162	219	4	135.185	2.46914	132.716
61	10	171	6	0	35.0877	0	35.0877
62	10	300	11	2	36.6667	6.66667	30
63	10	200	20	1	100	5	95
64	10	193	21	2	108.808	10.3627	98.4456
65	10	1051	85	4	80.8754	3.8059	77.0695
66	10	1342	125	5	93.1446	3.72578	89.4188
67	100	259	92	2	35.5212	0.772201	34.749
68	100	373	169	8	45.3083	2.14477	43.1635
69	100	456	151	15	33.114	3.28947	29.8246
				MEAN	93.0157	1.89256	91.1231
				SD	65.4475	2.00913	65.5683
				MEDIAN	73.7288	1.32353	72.3164
				95% CI	63.78 - 84.64	0.81 - 1.82	60.62 - 82.94
MCW1696
Colony	YES/LA relative dilution factor	Number of colonies on YES/LA	Number of colonies on YE-ade+gua	Number of colonies on EMMG-his-ade	Frequency of Ade+ recombinants (x10-4)	Frequency of Ade+ His+ recombinants (x10-4)	Frequency of Ade+ His- recombinants (x10-4)
1	2000	270	225	1	4.16667	0.0185185	4.14815
2	2000	254	207	0	4.0748	0	4.0748
3	2000	259	552	0	10.6564	0	10.6564
4	2000	129	103	0	3.99225	0	3.99225
5	2000	248	194	4	3.91129	0.0806452	3.83065
6	2000	239	382	1	7.99163	0.0209205	7.97071
7	2000	244	217	0	4.44672	0	4.44672
8	2000	138	100	0	3.62319	0	3.62319
9	2000	130	110	0	4.23077	0	4.23077
10	2000	165	179	6	5.42424	0.181818	5.24242
11	2000	213	187	3	4.38967	0.0704225	4.31925
12	2000	222	249	3	5.60811	0.0675676	5.54054
13	2000	237	264	1	5.56962	0.021097	5.54852
14	2000	165	98	8	2.9697	0.242424	2.72727
15	2000	214	173	1	4.04206	0.0233645	4.01869
				MEAN	5.00647	0.0484519	4.95802
				SD	1.95987	0.0729058	1.97836
				MEDIAN	4.231	0.02092	4.231
				95% CI	3.99 - 5.57	0.00 - 0.07	3.99 - 5.54
MCW8392
Colony	YES/LA relative dilution factor	Number of colonies on YES/LA	Number of colonies on YE-ade+gua	Number of colonies on EMMG-his-ade	Frequency of Ade+ recombinants (x10-4)	Frequency of Ade+ His+ recombinants (x10-4)	Frequency of Ade+ His- recombinants (x10-4)
1	1000	167	357	8	21.3772	0.479042	20.8982
2	100	149	245	0	164.43	0	164.43
3	100	115	154	2	133.913	1.73913	132.174
4	1000	184	513	15	27.8804	0.815217	27.0652
5	1000	179	426	18	23.7989	1.00559	22.7933
6	1000	175	586	18	33.4857	1.02857	32.4571
7	1000	164	472	48	28.7805	2.92683	25.8537
8	1000	164	865	11	52.7439	0.670732	52.0732
9	1000	198	532	20	26.8687	1.0101	25.8586
10	1000	139	508	8	36.5468	0.57554	35.9712
11	1000	223	400	12	17.9372	0.538117	17.3991
12	1000	206	430	11	20.8738	0.533981	20.3398
13	1000	211	430	23	20.3791	1.09005	19.2891
14	1000	212	592	29	27.9245	1.36792	26.5566
15	100	275	212	1	77.0909	0.363636	76.7273
16	1000	229	682	29	29.7817	1.26638	28.5153
				MEAN	46.4882	0.963177	45.5251
				SD	43.0221	0.677361	43.1473
				MEDIAN	28.35	0.91	26.81
				95% CI	21.38 - 52.74	0.53 - 1.27	20.90 - 52.07
MCW7037
Colony	YES/LA relative dilution factor	Number of colonies on YES/LA	Number of colonies on YE-ade+gua	Number of colonies on EMMG-his-ade	Frequency of Ade+ recombinants (x10-4)	Frequency of Ade+ His+ recombinants (x10-4)	Frequency of Ade+ His- recombinants (x10-4)
1	200	156	98	3	31.4103	0.961538	30.4487
2	200	111	120	5	54.0541	2.25225	51.8018
3	200	144	92	2	31.9444	0.694444	31.25
4	200	131	82	1	31.2977	0.381679	30.916
5	200	150	112	1	37.3333	0.333333	37
6	200	128	143	1	55.8594	0.390625	55.4688
7	200	123	62	0	25.2033	0	25.2033
8	200	100	43	0	21.5	0	21.5
9	200	105	51	2	24.2857	0.952381	23.3333
10	200	88	72	3	40.9091	1.70455	39.2045
11	200	93	103	2	55.3763	1.07527	54.3011
12	200	123	73	0	29.6748	0	29.6748
13	200	108	60	0	27.7778	0	27.7778
14	200	292	169	0	28.9384	0	28.9384
15	200	160	92	1	28.75	0.3125	28.4375
16	200	103	37	0	17.9612	0	17.9612
17	200	95	41	1	21.5789	0.526316	21.0526
18	200	133	73	2	27.4436	0.75188	26.6917
				MEAN	32.8499	0.574265	32.2756
				SD	11.5894	0.635308	11.2247
				MEDIAN	29.31	0.39	29.31
				95% CI	25.20 - 37.33	0.00 - 0.95	25.20 - 37.00
MCW2655
Colony	YES/LA relative dilution factor	Number of colonies on YES/LA	Number of colonies on YE-ade+gua	Number of colonies on EMMG-his-ade	Frequency of Ade+ recombinants (x10-4)	Frequency of Ade+ His+ recombinants (x10-4)	Frequency of Ade+ His- recombinants (x10-4)
1	1000	91	242	11	26.5934	1.20879	25.3846
2	1000	40	88	8	22	2	20
3	1000	96	264	33	27.5	3.4375	24.0625
4	1000	53	253	8	47.7358	1.50943	46.2264
5	1000	151	412	9	27.2848	0.596026	26.6887
6	1000	113	247	32	21.8584	2.83186	19.0265
7	1000	88	225	2	25.5682	0.227273	25.3409
8	1000	82	250	5	30.4878	0.609756	29.878
9	1000	73	695	7	95.2055	0.958904	94.2466
10	1000	91	325	7	35.7143	0.769231	34.9451
11	1000	104	291	3	27.9808	0.288462	27.6923
12	1000	91	109	2	11.978	0.21978	11.7582
13	1000	75	224	8	29.8667	1.06667	28.8
14	1000	76	242	15	31.8421	1.97368	29.8684
15	1000	93	298	6	32.043	0.645161	31.3978
16	500	167	131	2	15.6886	0.239521	15.4491
17	500	224	245	5	21.875	0.446429	21.4286
18	500	197	214	5	21.7259	0.507614	21.2183
19	500	174	305	5	35.0575	0.574713	34.4828
20	500	187	138	5	14.7594	0.534759	14.2246
21	500	233	217	9	18.6266	0.772532	17.8541
22	500	194	195	5	20.1031	0.515464	19.5876
23	500	161	150	0	18.6335	0	18.6335
24	500	313	401	37	25.623	2.36422	23.2588
25	500	229	166	2	14.4978	0.174672	14.3231
26	500	202	231	4	22.8713	0.39604	22.4752
27	500	297	367	22	24.7138	1.48148	23.2323
28	500	203	399	12	39.3103	1.18227	38.1281
29	500	238	209	10	17.563	0.840336	16.7227
30	500	244	238	9	19.5082	0.737705	18.7705
31	500	344	441	29	25.6395	1.68605	23.9535
32	500	134	133	1	19.8507	0.149254	19.7015
33	500	69	57	3	16.5217	0.869565	15.6522
34	500	95	181	3	38.1053	0.631579	37.4737
35	500	130	329	9	50.6154	1.38462	49.2308
36	500	144	197	2	27.3611	0.277778	27.0833
37	500	102	73	1	14.3137	0.196078	14.1176
38	500	66	99	7	30	2.12121	27.8788
39	500	91	239	3	52.5275	0.659341	51.8681
40	500	64	79	2	24.6875	0.625	24.0625
				MEAN	28.096	0.942769	27.1532
				SD	14.4933	0.782573	14.3882
				MEDIAN	25.6	0.65	24.01
				95% CI	21.86 - 27.98	0.53 - 0.96	20.00 - 27.69
MCW6454
Colony	YES/LA relative dilution factor	Number of colonies on YES/LA	Number of colonies on YE-ade+gua	Number of colonies on EMMG-his-ade	Frequency of Ade+ recombinants (x10-4)	Frequency of Ade+ His+ recombinants (x10-4)	Frequency of Ade+ His- recombinants (x10-4)
1	1000	44	141	8	32.0455	1.81818	30.2273
2	1000	53	192	2	36.2264	0.377358	35.8491
3	1000	47	201	1	42.766	0.212766	42.5532
4	1000	60	348	15	58	2.5	55.5
5	500	147	246	8	33.4694	1.08844	32.381
6	500	123	204	1	33.1707	0.162602	33.0081
7	500	144	423	7	58.75	0.972222	57.7778
8	500	184	355	3	38.587	0.326087	38.2609
9	500	136	311	3	45.7353	0.441176	45.2941
10	500	150	276	6	36.8	0.8	36
11	500	166	558	6	67.2289	0.722892	66.506
12	500	165	320	3	38.7879	0.363636	38.4242
13	500	170	465	12	54.7059	1.41176	53.2941
14	500	141	294	3	41.7021	0.425532	41.2766
15	500	139	173	1	24.8921	0.143885	24.7482
16	500	172	631	4	73.3721	0.465116	72.907
17	500	131	185	7	28.2443	1.0687	27.1756
18	500	82	170	0	41.4634	0	41.4634
19	500	153	253	0	33.0719	0	33.0719
				MEAN	43.1063	0.700019	42.4062
				SD	13.342	0.655676	13.1931
				MEDIAN	38.79	0.44	38.42
				95% CI	33.17 - 54.71	0.21 - 1.07	33.01 - 53.29
MCW2653
Colony	YES/LA relative dilution factor	Number of colonies on YES/LA	Number of colonies on YE-ade+gua	Number of colonies on EMMG-his-ade	Frequency of Ade+ recombinants (x10-4)	Frequency of Ade+ His+ recombinants (x10-4)	Frequency of Ade+ His- recombinants (x10-4)
1	100	154	326	121	211.688	78.5714	133.117
2	100	151	202	91	133.775	60.2649	73.5099
3	100	205	475	126	231.707	61.4634	170.244
4	100	96	156	78	162.5	81.25	81.25
5	100	148	304	165	205.405	111.486	93.9189
6	100	248	358	215	144.355	86.6935	57.6613
7	100	152	155	82	101.974	53.9474	48.0263
8	100	218	265	110	121.56	50.4587	71.1009
9	100	157	277	110	176.433	70.0637	106.369
10	100	127	131	81	103.15	63.7795	39.3701
11	100	165	145	62	87.8788	37.5758	50.303
12	100	152	154	84	101.316	55.2632	46.0526
13	100	146	208	94	142.466	64.3836	78.0822
14	100	85	145	89	170.588	104.706	65.8824
15	100	107	173	104	161.682	97.1963	64.486
16	100	110	272	59	247.273	53.6364	193.636
17	100	91	158	76	173.626	83.5165	90.1099
18	100	98	188	112	191.837	114.286	77.551
19	100	104	153	93	147.115	89.4231	57.6923
20	100	171	235	128	137.427	74.8538	62.5731
21	100	162	206	87	127.16	53.7037	73.4568
22	100	167	217	104	129.94	62.2754	67.6647
23	100	151	147	95	97.351	62.9139	34.4371
24	100	150	253	123	168.667	82	86.6667
25	100	138	468	331	339.13	239.855	99.2754
26	100	193	267	153	138.342	79.2746	59.0674
27	100	184	285	132	154.891	71.7391	83.1522
28	100	114	105	59	92.1053	51.7544	40.3509
29	100	167	202	125	120.958	74.8503	46.1078
30	100	173	233	94	134.682	54.3353	80.3468
31	100	205	330	253	160.976	123.415	37.561
32	100	310	357	119	115.161	38.3871	76.7742
33	100	156	401	168	257.051	107.692	149.359
34	100	289	629	271	217.647	93.7716	123.875
35	100	132	190	95	143.939	71.9697	71.9697
36	100	180	253	131	140.556	72.7778	67.7778
37	100	169	435	110	257.396	65.0888	192.308
38	100	179	235	102	131.285	56.9832	74.3017
39	100	162	197	87	121.605	53.7037	67.9012
40	100	132	198	112	150	84.8485	65.1515
41	100	151	155	82	102.649	54.3046	48.3444
42	100	163	225	125	138.037	76.6871	61.3497
43	100	198	271	121	136.869	61.1111	75.7576
44	100	238	350	192	147.059	80.6723	66.3866
45	100	145	212	85	146.207	58.6207	87.5862
46	100	193	367	132	190.155	68.3938	121.762
47	100	142	169	96	119.014	67.6056	51.4085
48	100	133	194	65	145.865	48.8722	96.9925
49	100	204	230	120	112.745	58.8235	53.9216
50	100	259	287	151	110.811	58.3012	52.5097
51	100	130	256	132	196.923	101.538	95.3846
52	100	133	379	181	284.962	136.09	148.872
53	100	163	163	91	100	55.8282	44.1718
				MEAN	156.3	75.8681	80.4319
				SD	52.3107	31.2439	37.011
				MEDIAN	143.9	68.39	71.97
				95% CI	133.8 - 161.0	61.11 - 78.57	64.49 - 80.35
MCW6499
Colony	YES/LA relative dilution factor	Number of colonies on YES/LA	Number of colonies on YE-ade+gua	Number of colonies on EMMG-his-ade	Frequency of Ade+ recombinants (x10-4)	Frequency of Ade+ His+ recombinants (x10-4)	Frequency of Ade+ His- recombinants (x10-4)
1	100	125	351	161	280.8	128.8	152
2	100	195	359	186	184.103	95.3846	88.7179
3	100	149	405	256	271.812	171.812	100
4	100	189	315	138	166.667	73.0159	93.6508
5	100	127	287	107	225.984	84.252	141.732
6	100	171	410	161	239.766	94.152	145.614
7	100	172	369	137	214.535	79.6512	134.884
8	100	168	329	153	195.833	91.0714	104.762
9	100	150	245	78	163.333	52	111.333
10	100	208	370	159	177.885	76.4423	101.442
11	100	231	357	193	154.545	83.5498	70.9957
12	100	127	266	131	209.449	103.15	106.299
13	100	206	559	211	271.359	102.427	168.932
				MEAN	212.005	95.0545	116.951
				SD	43.5335	29.3531	28.8113
				MEDIAN	209.4	91.07	106.3
				95% CI	166.7 - 271.4	76.44 - 103.1	93.65 - 145.6
MCW6468
Colony	YES/LA relative dilution factor	Number of colonies on YES/LA	Number of colonies on YE-ade+gua	Number of colonies on EMMG-his-ade	Frequency of Ade+ recombinants (x10-4)	Frequency of Ade+ His+ recombinants (x10-4)	Frequency of Ade+ His- recombinants (x10-4)
1	100	269	112	29	41.6357	10.7807	30.855
2	100	179	235	6	131.285	3.35196	127.933
3	100	167	81	11	48.503	6.58683	41.9162
4	100	181	96	15	53.0387	8.28729	44.7514
5	100	142	154	25	108.451	17.6056	90.8451
6	1000	136	413	34	30.3676	2.5	27.8676
7	100	129	58	8	44.9612	6.20155	38.7597
8	100	243	109	28	44.856	11.5226	33.3333
9	1000	91	448	84	49.2308	9.23077	40
10	1000	84	309	39	36.7857	4.64286	32.1429
11	100	297	91	20	30.6397	6.73401	23.9057
12	100	273	181	12	66.3004	4.3956	61.9048
13	100	259	102	12	39.3822	4.6332	34.749
14	100	237	99	24	41.7722	10.1266	31.6456
15	100	217	124	13	57.1429	5.99078	51.1521
16	100	167	73	26	43.7126	15.5689	28.1437
17	100	262	289	24	110.305	9.16031	101.145
18	100	208	85	26	40.8654	12.5	28.3654
19	100	437	142	38	32.4943	8.69565	23.7986
20	1000	151	508	123	33.6424	8.1457	25.4967
21	100	229	95	24	41.4847	10.4803	31.0044
22	1000	197	640	155	32.4873	7.86802	24.6193
23	100	309	156	31	50.4854	10.0324	40.4531
24	100	201	91	29	45.2736	14.4279	30.8458
25	100	198	108	18	54.5455	9.09091	45.4545
26	100	318	65	15	20.4403	4.71698	15.7233
27	100	174	77	17	44.2529	9.77011	34.4828
28	1000	201	691	131	34.3781	6.51741	27.8607
29	100	230	128	24	55.6522	10.4348	45.2174
30	100	223	111	30	49.7758	13.4529	36.3229
31	100	213	122	26	57.277	12.2066	45.0704
32	100	206	181	30	87.8641	14.5631	73.301
33	100	224	135	12	60.2679	5.35714	54.9107
34	1000	204	935	175	45.8333	8.57843	37.2549
35	100	270	121	23	44.8148	8.51852	36.2963
36	100	184	139	17	75.5435	9.23913	66.3043
37	100	199	104	19	52.2613	9.54774	42.7136
38	100	251	128	31	50.996	12.3506	38.6454
39	100	183	134	39	73.224	21.3115	51.9126
40	100	217	91	29	41.9355	13.3641	28.5714
				MEAN	52.6041	9.46223	43.1419
				SD	22.7341	3.96291	22.261
				MEDIAN	45.55	9.2	36.79
				95% CI	41.94 - 52.26	8.15 - 10.43	31.65 - 42.71
MCW6507
Colony	YES/LA relative dilution factor	Number of colonies on YES/LA	Number of colonies on YE-ade+gua	Number of colonies on EMMG-his-ade	Frequency of Ade+ recombinants (x10-4)	Frequency of Ade+ His+ recombinants (x10-4)	Frequency of Ade+ His- recombinants (x10-4)
1	100	154	66	13	42.8571	8.44156	34.4156
2	1000	123	458	81	37.2358	6.58537	30.6504
3	100	148	73	36	49.3243	24.3243	25
4	1000	118	387	97	32.7966	8.22034	24.5763
5	100	279	142	24	50.8961	8.60215	42.2939
6	1000	219	680	128	31.0502	5.84475	25.2055
7	1000	138	463	91	33.5507	6.5942	26.9565
8	100	283	151	29	53.3569	10.2473	43.1095
9	100	173	90	40	52.0231	23.1214	28.9017
10	1000	168	722	201	42.9762	11.9643	31.0119
11	100	230	81	10	35.2174	4.34783	30.8696
12	100	301	108	23	35.8804	7.6412	28.2392
13	100	227	119	32	52.4229	14.0969	38.326
14	1000	149	412	46	27.651	3.08725	24.5638
15	100	134	96	12	71.6418	8.95522	62.6866
16	1000	116	451	69	38.8793	5.94828	32.931
17	100	274	92	27	33.5766	9.85401	23.7226
18	100	320	89	24	27.8125	7.5	20.3125
19	100	304	85	24	27.9605	7.89474	20.0658
20	100	255	73	15	28.6275	5.88235	22.7451
21	100	241	195	16	80.9129	6.639	74.2739
22	100	279	124	19	44.4444	6.81004	37.6344
23	100	200	72	17	36	8.5	27.5
				MEAN	42.0476	9.17837	32.8692
				SD	13.7399	5.15574	13.0236
				MEDIAN	37.24	7.9	28.9
				95% CI	33.55 - 49.32	6.59 - 8.96	25.00 - 34.42
MCW6470
Colony	YES/LA relative dilution factor	Number of colonies on YES/LA	Number of colonies on YE-ade+gua	Number of colonies on EMMG-his-ade	Frequency of Ade+ recombinants (x10-4)	Frequency of Ade+ His+ recombinants (x10-4)	Frequency of Ade+ His- recombinants (x10-4)
1	100	161	79	34	49.0683	21.118	27.9503
2	100	211	84	43	39.8104	20.3791	19.4313
3	100	201	105	61	52.2388	30.3483	21.8905
4	100	249	184	109	73.8956	43.7751	30.1205
5	100	271	156	105	57.5646	38.7454	18.8192
6	100	187	104	56	55.615	29.9465	25.6684
7	1000	142	651	329	45.8451	23.169	22.6761
8	100	166	131	60	78.9157	36.1446	42.7711
9	100	136	109	34	80.1471	25	55.1471
10	100	124	211	144	170.161	116.129	54.0323
11	1000	178	586	281	32.9213	15.7865	17.1348
12	100	131	76	46	58.0153	35.1145	22.9008
13	100	149	207	126	138.926	84.5638	54.3624
14	100	97	86	42	88.6598	43.299	45.3608
15	100	142	90	57	63.3803	40.1408	23.2394
16	100	232	127	78	54.7414	33.6207	21.1207
17	100	238	125	73	52.521	30.6723	21.8487
18	100	187	101	70	54.0107	37.4332	16.5775
19	100	186	88	56	47.3118	30.1075	17.2043
20	100	310	189	102	60.9677	32.9032	28.0645
21	100	262	148	78	56.4885	29.771	26.7176
22	1000	202	579	204	28.6634	10.099	18.5644
23	100	258	161	82	62.4031	31.7829	30.6202
				MEAN	65.3162	36.5239	28.7923
				SD	31.8633	22.3079	12.5128
				MEDIAN	56.49	31.78	23.24
				95% CI	52.24 - 63.38	29.77 - 37.43	21.12 - 30.12
MCW2916
Colony	YES/LA relative dilution factor	Number of colonies on YES/LA	Number of colonies on YE-ade+gua	Number of colonies on EMMG-his-ade	Frequency of Ade+ recombinants (x10-4)	Frequency of Ade+ His+ recombinants (x10-4)	Frequency of Ade+ His- recombinants (x10-4)
1	1000	16	116	2	72.5	1.25	71.25
2	1000	21	90	0	42.8571	0	42.8571
3	1000	14	60	0	42.8571	0	42.8571
4	1000	11	75	2	68.1818	1.81818	66.3636
5	1000	27	162	36	60	13.3333	46.6667
6	1000	25	137	5	54.8	2	52.8
7	1000	17	74	2	43.5294	1.17647	42.3529
8	1000	20	115	0	57.5	0	57.5
9	1000	16	106	1	66.25	0.625	65.625
10	1000	20	104	0	52	0	52
11	1000	14	75	0	53.5714	0	53.5714
12	1000	21	92	1	43.8095	0.47619	43.3333
13	1000	25	88	2	35.2	0.8	34.4
14	1000	19	121	2	63.6842	1.05263	62.6316
15	1000	28	101	0	36.0714	0	36.0714
16	1000	16	88	2	55	1.25	53.75
17	1000	13	63	1	48.4615	0.769231	47.6923
18	1000	26	195	2	75	0.769231	74.2308
19	100	155	125	1	80.6452	0.645161	80
20	100	128	94	0	73.4375	0	73.4375
21	100	203	96	1	47.2906	0.492611	46.798
22	100	129	57	0	44.186	0	44.186
23	100	177	88	2	49.7175	1.12994	48.5876
24	100	155	114	1	73.5484	0.645161	72.9032
25	100	160	74	1	46.25	0.625	45.625
26	100	167	57	0	34.1317	0	34.1317
27	100	136	52	0	38.2353	0	38.2353
28	100	194	80	3	41.2371	1.54639	39.6907
29	100	100	44	2	44	2	42
30	100	98	38	2	38.7755	2.04082	36.7347
31	100	108	43	0	39.8148	0	39.8148
32	100	82	64	0	78.0488	0	78.0488
33	100	123	29	0	23.5772	0	23.5772
34	100	111	84	1	75.6757	0.900901	74.7748
				MEAN	52.9366	1.0396	51.897
				SD	14.9886	2.27307	14.893
				MEDIAN	49.09	0.64	47.25
				95% CI	43.53 - 60.00	0.00 - 1.05	42.86 - 57.50
MCW6832
Colony	YES/LA relative dilution factor	Number of colonies on YES/LA	Number of colonies on YE-ade+gua	Number of colonies on EMMG-his-ade	Frequency of Ade+ recombinants (x10-4)	Frequency of Ade+ His+ recombinants (x10-4)	Frequency of Ade+ His- recombinants (x10-4)
1	500	115	161	7	28	1.21739	26.7826
2	500	125	338	11	54.08	1.76	52.32
3	50	123	51	4	82.9268	6.50407	76.4228
4	500	81	132	6	32.5926	1.48148	31.1111
5	500	89	142	11	31.9101	2.47191	29.4382
6	500	139	165	1	23.741	0.143885	23.5971
7	500	115	169	3	29.3913	0.521739	28.8696
8	500	91	193	5	42.4176	1.0989	41.3187
9	500	145	334	3	46.069	0.413793	45.6552
10	500	131	210	3	32.0611	0.458015	31.6031
11	50	137	65	0	94.8905	0	94.8905
12	500	107	253	18	47.2897	3.36449	43.9252
13	500	142	305	1	42.9577	0.140845	42.8169
14	500	113	201	5	35.5752	0.884956	34.6903
15	500	163	244	6	29.9387	0.736196	29.2025
16	500	127	411	7	64.7244	1.10236	63.622
17	500	123	208	8	33.8211	1.30081	32.5203
18	500	168	324	3	38.5714	0.357143	38.2143
19	1000	158	868	23	54.9367	1.4557	53.481
20	1000	197	967	35	49.0863	1.77665	47.3096
21	100	236	150	17	63.5593	7.20339	56.3559
22	1000	203	839	44	41.33	2.16749	39.1626
23	1000	171	733	15	42.8655	0.877193	41.9883
24	100	243	136	4	55.9671	1.64609	54.321
25	1000	219	596	28	27.2146	1.27854	25.9361
26	1000	161	715	49	44.4099	3.04348	41.3665
27	1000	174	924	41	53.1034	2.35632	50.7471
28	1000	216	721	24	33.3796	1.11111	32.2685
29	1000	179	836	26	46.7039	1.45251	45.2514
30	1000	195	701	15	35.9487	0.769231	35.1795
31	1000	195	903	43	46.3077	2.20513	44.1026
32	1000	118	737	14	62.4576	1.18644	61.2712
33	100	223	138	1	61.8834	0.44843	61.435
34	100	168	148	1	88.0952	0.595238	87.5
				MEAN	47.0061	1.57444	45.4317
				SD	17.3098	1.56709	16.9305
				MEDIAN	43.68	1.2	42.4
				95% CI	35.58 - 53.10	0.77 - 1.65	34.69 - 50.75
MCW7242
Colony	YES/LA relative dilution factor	Number of colonies on YES/LA	Number of colonies on YE-ade+gua	Number of colonies on EMMG-his-ade	Frequency of Ade+ recombinants (x10-4)	Frequency of Ade+ His+ recombinants (x10-4)	Frequency of Ade+ His- recombinants (x10-4)
1	1000	113	734	41	64.9558	3.62832	61.3274
2	1000	85	470	47	55.2941	5.52941	49.7647
3	1000	70	456	32	65.1429	4.57143	60.5714
4	1000	96	398	54	41.4583	5.625	35.8333
5	1000	99	330	46	33.3333	4.64646	28.6869
6	1000	115	412	31	35.8261	2.69565	33.1304
7	1000	112	388	42	34.6429	3.75	30.8929
8	1000	92	474	165	51.5217	17.9348	33.587
9	1000	111	274	37	24.6847	3.33333	21.3514
10	1000	101	377	17	37.3267	1.68317	35.6436
11	100	136	106	19	77.9412	13.9706	63.9706
12	1000	122	335	32	27.459	2.62295	24.8361
13	1000	94	477	39	50.7447	4.14894	46.5957
14	1000	83	311	31	37.4699	3.73494	33.7349
15	1000	107	610	201	57.0093	18.785	38.2243
16	1000	103	402	49	39.0291	4.75728	34.2718
17	1000	112	497	29	44.375	2.58929	41.7857
18	1000	71	319	52	44.9296	7.32394	37.6056
19	1000	88	373	53	42.3864	6.02273	36.3636
20	1000	72	302	44	41.9444	6.11111	35.8333
21	1000	112	327	32	29.1964	2.85714	26.3393
22	1000	90	627	286	69.6667	31.7778	37.8889
23	1000	96	273	50	28.4375	5.20833	23.2292
24	1000	61	266	38	43.6066	6.22951	37.377
25	1000	71	462	42	65.0704	5.91549	59.1549
26	1000	106	489	88	46.1321	8.30189	37.8302
27	1000	81	405	33	50	4.07407	45.9259
28	1000	74	504	73	68.1081	9.86486	58.2432
29	1000	63	318	50	50.4762	7.93651	42.5397
30	1000	91	534	225	58.6813	24.7253	33.956
31	1000	107	475	97	44.3925	9.06542	35.3271
32	1000	98	477	102	48.6735	10.4082	38.2653
				MEAN	47.1849	7.80715	39.3777
				SD	13.4631	6.80045	11.2073
				MEDIAN	44.66	5.58	36.87
				95% CI	39.03 - 51.52	4.07 - 7.94	33.96 - 41.79
MCW7252
Colony	YES/LA relative dilution factor	Number of colonies on YES/LA	Number of colonies on YE-ade+gua	Number of colonies on EMMG-his-ade	Frequency of Ade+ recombinants (x10-4)	Frequency of Ade+ His+ recombinants (x10-4)	Frequency of Ade+ His- recombinants (x10-4)
1	1000	76	263	5	34.6053	0.657895	33.9474
2	1000	96	395	11	41.1458	1.14583	40
3	1000	94	234	12	24.8936	1.2766	23.617
4	1000	97	400	9	41.2371	0.927835	40.3093
5	1000	118	436	1	36.9492	0.0847458	36.8644
6	1000	73	154	8	21.0959	1.09589	20
7	1000	125	555	15	44.4	1.2	43.2
8	1000	94	374	14	39.7872	1.48936	38.2979
9	1000	129	375	13	29.0698	1.00775	28.062
10	1000	126	398	8	31.5873	0.634921	30.9524
11	1000	101	371	5	36.7327	0.49505	36.2376
12	1000	86	288	7	33.4884	0.813953	32.6744
13	1000	88	344	3	39.0909	0.340909	38.75
14	1000	81	289	13	35.679	1.60494	34.0741
15	1000	101	360	5	35.6436	0.49505	35.1485
16	1000	71	399	0	56.1972	0	56.1972
17	100	564	277	22	49.1135	3.90071	45.2128
				MEAN	37.101	1.01008	36.0909
				SD	8.40592	0.874536	8.33011
				MEDIAN	36.73	0.93	36.24
				95% CI	33.49 - 41.15	0.50 - 1.20	32.67 - 40.00
MCW6565
Colony	YES/LA relative dilution factor	Number of colonies on YES/LA	Number of colonies on YE-ade+gua	Number of colonies on EMMG-his-ade	Frequency of Ade+ recombinants (x10-4)	Frequency of Ade+ His+ recombinants (x10-4)	Frequency of Ade+ His- recombinants (x10-4)
1	100	151	172	4	113.907	2.64901	111.258
2	100	149	124	5	83.2215	3.3557	79.8658
3	100	127	138	0	108.661	0	108.661
4	100	151	140	5	92.7152	3.31126	89.404
5	100	150	107	0	71.3333	0	71.3333
6	100	229	154	5	67.2489	2.18341	65.0655
7	100	198	382	0	192.929	0	192.929
8	100	180	91	3	50.5556	1.66667	48.8889
9	100	196	224	5	114.286	2.55102	111.735
10	200	137	142	4	51.8248	1.45985	50.365
11	100	256	235	4	91.7969	1.5625	90.2344
12	100	281	184	2	65.4804	0.711744	64.7687
13	100	278	247	2	88.8489	0.719424	88.1295
14	100	273	149	5	54.5788	1.8315	52.7473
15	100	217	71	6	32.7189	2.76498	29.9539
16	100	273	348	7	127.473	2.5641	124.908
17	100	318	212	22	66.6667	6.91824	59.7484
18	100	232	206	7	88.7931	3.01724	85.7759
19	100	185	184	2	99.4595	1.08108	98.3784
20	100	100	117	1	117	1	116
				MEAN	88.9749	1.96739	87.0075
				SD	35.4859	1.59255	35.9484
				MEDIAN	88.82	1.75	86.95
				95% CI	66.67 - 108.7	1.00 - 2.65	64.77 - 108.7
MCW6842
Colony	YES/LA relative dilution factor	Number of colonies on YES/LA	Number of colonies on YE-ade+gua	Number of colonies on EMMG-his-ade	Frequency of Ade+ recombinants (x10-4)	Frequency of Ade+ His+ recombinants (x10-4)	Frequency of Ade+ His- recombinants (x10-4)
1	100	128	172	2	134.375	1.5625	132.812
2	100	138	120	5	86.9565	3.62319	83.3333
3	100	119	100	2	84.0336	1.68067	82.3529
4	100	130	91	6	70	4.61538	65.3846
5	100	86	116	10	134.884	11.6279	123.256
6	100	110	211	2	191.818	1.81818	190
7	100	158	353	4	223.418	2.53165	220.886
8	100	123	113	1	91.8699	0.813008	91.0569
9	100	141	140	10	99.2908	7.0922	92.1986
10	200	94	137	1	72.8723	0.531915	72.3404
11	100	115	382	1	332.174	0.869565	331.304
12	200	84	161	3	95.8333	1.78571	94.0476
13	100	108	155	1	143.519	0.925926	142.593
14	100	54	81	1	150	1.85185	148.148
15	200	49	84	2	85.7143	2.04082	83.6735
16	100	130	112	2	86.1538	1.53846	84.6154
17	100	86	127	1	147.674	1.16279	146.512
18	200	58	114	6	98.2759	5.17241	93.1034
19	100	51	173	7	339.216	13.7255	325.49
				MEAN	140.425	3.41945	137.006
				SD	80.0523	3.68902	78.9637
				MEDIAN	99.29	1.82	94.05
				95% CI	86.15 - 150.0	1.16 - 4.62	83.67 - 148.1
MCW9608
Colony	YES/LA relative dilution factor	Number of colonies on YES/LA	Number of colonies on YE-ade+gua	Number of colonies on EMMG-his-ade	Frequency of Ade+ recombinants (x10-4)	Frequency of Ade+ His+ recombinants (x10-4)	Frequency of Ade+ His- recombinants (x10-4)
1	20	366	307	183	419.399	250	169.399
2	20	433	251	98	289.838	113.164	176.674
3	20	519	198	110	190.751	105.973	84.7784
4	20	510	208	106	203.922	103.922	100
5	20	419	212	112	252.983	133.652	119.332
6	20	399	165	109	206.767	136.591	70.1754
7	20	275	139	35	252.727	63.6364	189.091
8	20	323	76	45	117.647	69.6594	47.9876
9	20	211	73	41	172.986	97.1564	75.8294
10	20	228	69	35	151.316	76.7544	74.5614
11	20	366	104	50	142.077	68.306	73.7705
12	20	426	138	65	161.972	76.2911	85.6808
13	20	301	91	42	151.163	69.7674	81.3953
14	20	343	76	39	110.787	56.8513	53.9359
15	20	744	388	265	260.753	178.091	82.6613
16	20	218	114	101	261.468	231.651	29.8165
17	20	503	191	125	189.861	124.254	65.6064
18	20	523	247	124	236.138	118.547	117.591
19	20	679	421	280	310.015	206.186	103.829
20	20	378	121	77	160.053	101.852	58.2011
21	20	2223	592	378	133.153	85.0202	48.1332
22	20	621	171	103	137.681	82.9308	54.7504
23	20	463	95	61	102.592	65.8747	36.7171
24	20	321	210	116	327.103	180.685	146.417
25	20	451	193	68	213.969	75.388	138.581
26	20	506	199	83	196.64	82.0158	114.625
				MEAN	205.914	113.624	92.29
				SD	75.5878	53.7642	43.3402
				MEDIAN	193.7	99.5	82.03
				95% CI	151.3 - 252.7	76.29 - 124.3	65.61 - 114.6
MCW9725
Colony	YES/LA relative dilution factor	Number of colonies on YES/LA	Number of colonies on YE-ade+gua	Number of colonies on EMMG-his-ade	Frequency of Ade+ recombinants (x10-4)	Frequency of Ade+ His+ recombinants (x10-4)	Frequency of Ade+ His- recombinants (x10-4)
1	200	548	16	0	1.45985	0	1.45985
2	200	472	70	0	7.41525	0	7.41525
3	200	457	59	0	6.45514	0	6.45514
4	200	492	34	0	3.45528	0	3.45528
5	200	398	63	0	7.91457	0	7.91457
6	200	1380	253	0	9.16667	0	9.16667
7	200	1087	148	0	6.80773	0	6.80773
8	200	1170	109	1	4.65812	0.042735	4.61538
9	200	1159	82	1	3.53753	0.0431406	3.49439
10	200	1058	90	0	4.25331	0	4.25331
11	200	1352	578	0	21.3757	0	21.3757
12	200	1038	94	0	4.52794	0	4.52794
13	200	1045	144	0	6.88995	0	6.88995
14	200	1187	82	0	3.45409	0	3.45409
15	200	1441	160	0	5.5517	0	5.5517
16	1000	563	220	0	3.90764	0	3.90764
17	1000	718	295	0	4.10864	0	4.10864
18	1000	955	324	1	3.39267	0.0104712	3.3822
19	1000	738	212	0	2.87263	0	2.87263
20	1000	795	1512	3	19.0189	0.0377358	18.9811
21	1000	823	1679	0	20.401	0	20.401
22	1000	810	576	0	7.11111	0	7.11111
23	1000	772	276	1	3.57513	0.0129534	3.56218
24	1000	683	543	7	7.95022	0.102489	7.84773
25	1000	837	417	2	4.98208	0.0238949	4.95818
26	1000	755	482	0	6.38411	0	6.38411
27	1000	762	355	0	4.65879	0	4.65879
28	1000	848	461	0	5.43632	0	5.43632
29	1000	766	574	0	7.49347	0	7.49347
				MEAN	6.83502	0.00942828	6.82559
				SD	4.99377	0.0222694	4.99227
				MEDIAN	5.44	0	5.44
				95% CI	4.11 - 7.11	0	4.11 - 7.11

## Sheet: Figure 3a
MCW7257
Colony	YES/LA relative dilution factor	Number of colonies on YES/LA	Number of colonies on YE-ade+gua	Number of colonies on EMMG-his-ade	Frequency of Ade+ recombinants (x10-4)	Frequency of Ade+ His+ recombinants (x10-4)	Frequency of Ade+ His- recombinants (x10-4)
1	1000	247	64	23	2.59109	0.931174	1.65992
2	1000	281	80	30	2.84698	1.06762	1.77936
3	1000	244	59	15	2.41803	0.614754	1.80328
4	1000	308	80	15	2.5974	0.487013	2.11039
5	1000	359	48	31	1.33705	0.86351	0.473538
6	1000	286	50	25	1.74825	0.874126	0.874126
7	1000	209	106	86	5.07177	4.11483	0.956938
8	1000	1001	159	89	1.58841	0.889111	0.699301
9	1000	1151	192	114	1.66811	0.990443	0.677672
10	1000	1246	251	124	2.01445	0.995185	1.01926
11	1000	622	172	79	2.76527	1.2701	1.49518
12	1000	678	205	61	3.0236	0.899705	2.12389
13	1000	511	111	31	2.17221	0.606654	1.56556
14	1000	695	238	133	3.42446	1.91367	1.51079
15	1000	476	137	72	2.87815	1.51261	1.36555
16	2000	122	79	38	3.2377	1.55738	1.68033
17	2000	184	154	66	4.18478	1.79348	2.3913
18	2000	104	58	23	2.78846	1.10577	1.68269
19	2000	141	58	26	2.05674	0.921986	1.13475
20	2000	140	76	33	2.71429	1.17857	1.53571
21	2000	134	66	24	2.46269	0.895522	1.56716
22	2000	133	58	24	2.18045	0.902256	1.2782
23	2000	122	49	18	2.0082	0.737705	1.27049
24	2000	218	145	68	3.32569	1.55963	1.76606
25	2000	171	116	65	3.39181	1.90058	1.49123
26	2000	270	142	54	2.62963	1	1.62963
27	2000	388	315	56	4.05928	0.721649	3.33763
28	2000	208	99	42	2.37981	1.00962	1.37019
29	2000	219	172	51	3.92694	1.16438	2.76256
30	2000	286	143	58	2.5	1.01399	1.48601
31	2000	226	110	34	2.43363	0.752212	1.68142
32	2000	213	115	38	2.69953	0.892019	1.80751
33	2000	235	121	68	2.57447	1.44681	1.12766
34	2000	191	94	59	2.46073	1.5445	0.91623
35	2000	235	117	35	2.48936	0.744681	1.74468
36	2000	196	106	50	2.70408	1.27551	1.42857
37	2000	215	107	36	2.48837	0.837209	1.65116
38	2000	234	88	40	1.88034	0.854701	1.02564
39	2000	260	98	29	1.88462	0.557692	1.32692
40	2000	123	61	10	2.47967	0.406504	2.07317
41	2000	117	118	33	5.04274	1.41026	3.63248
42	2000	118	46	13	1.94915	0.550847	1.39831
43	2000	93	49	19	2.63441	1.02151	1.6129
44	2000	98	114	73	5.81633	3.72449	2.09184
45	2000	106	26	10	1.22642	0.471698	0.754717
46	2000	107	137	11	6.40187	0.514019	5.88785
47	2000	85	77	38	4.52941	2.23529	2.29412
48	2000	122	38	15	1.55738	0.614754	0.942623
49	2000	131	53	16	2.0229	0.610687	1.41221
50	2000	116	67	28	2.88793	1.2069	1.68103
51	2000	124	51	12	2.05645	0.483871	1.57258
52	2000	69	31	13	2.24638	0.942029	1.30435
53	2000	133	50	13	1.8797	0.488722	1.39098
54	2000	139	150	28	5.39568	1.00719	4.38849
55	2000	95	50	24	2.63158	1.26316	1.36842
56	1000	1304	316	68	2.42331	0.521472	1.90184
57	1000	702	198	47	2.82051	0.669516	2.151
58	1000	810	261	52	3.22222	0.641975	2.58025
59	1000	644	171	32	2.65528	0.496894	2.15839
60	1000	830	192	40	2.31325	0.481928	1.83133
61	2000	465	275	204	2.95699	2.19355	0.763441
62	2000	391	210	66	2.68542	0.84399	1.84143
63	2000	511	325	76	3.18004	0.74364	2.4364
64	2000	502	675	285	6.72311	2.83865	3.88446
65	2000	554	287	85	2.59025	0.767148	1.8231
				MEAN	2.86054	1.10075	1.75979
				SD	1.13622	0.697922	0.89343
				MEDIAN	2.6	0.9	1.61
				95% CI	2.46 - 2.71	0.84 - 1.01	1.49 - 1.75
MCW7259
Colony	YES/LA relative dilution factor	Number of colonies on YES/LA	Number of colonies on YE-ade+gua	Number of colonies on EMMG-his-ade	Frequency of Ade+ recombinants (x10-4)	Frequency of Ade+ His+ recombinants (x10-4)	Frequency of Ade+ His- recombinants (x10-4)
1	100	235	216	12	91.9149	5.10638	86.8085
2	100	262	185	16	70.6107	6.10687	64.5038
3	100	266	434	9	163.158	3.38346	159.774
4	100	338	237	24	70.1183	7.10059	63.0178
5	100	320	252	19	78.75	5.9375	72.8125
6	100	923	578	52	62.6219	5.6338	56.9881
7	100	859	461	55	53.6671	6.40279	47.2643
8	100	649	352	42	54.2373	6.47149	47.7658
9	100	394	229	33	58.1218	8.37563	49.7462
10	100	269	167	13	62.0818	4.83271	57.2491
11	100	271	156	11	57.5646	4.05904	53.5055
12	100	923	578	52	62.6219	5.6338	56.9881
13	100	859	461	55	53.6671	6.40279	47.2643
14	100	649	352	42	54.2373	6.47149	47.7658
15	100	394	229	33	58.1218	8.37563	49.7462
16	100	269	167	13	62.0818	4.83271	57.2491
17	100	271	156	11	57.5646	4.05904	53.5055
18	100	269	148	9	55.0186	3.34572	51.6729
19	100	194	71	12	36.5979	6.18557	30.4124
20	100	290	126	6	43.4483	2.06897	41.3793
21	100	282	72	12	25.5319	4.25532	21.2766
22	100	225	134	44	59.5556	19.5556	40
23	100	678	294	24	43.3628	3.53982	39.823
24	100	581	487	24	83.821	4.13081	79.6902
25	100	586	272	30	46.4164	5.11945	41.2969
26	100	519	791	52	152.408	10.0193	142.389
27	100	947	521	122	55.0158	12.8828	42.1331
28	100	797	766	48	96.1104	6.02258	90.0878
29	100	792	435	67	54.9242	8.4596	46.4646
30	100	819	666	75	81.3187	9.15751	72.1612
31	100	706	430	72	60.9065	10.1983	50.7082
32	100	207	149	12	71.9807	5.7971	66.1836
33	100	143	101	4	70.6294	2.7972	67.8322
34	100	126	48	7	38.0952	5.55556	32.5397
35	100	242	95	15	39.2562	6.19835	33.0579
36	100	145	119	8	82.069	5.51724	76.5517
37	100	131	120	9	91.6031	6.87023	84.7328
38	100	192	181	41	94.2708	21.3542	72.9167
39	100	205	140	9	68.2927	4.39024	63.9024
40	100	169	104	8	61.5385	4.73373	56.8047
41	100	168	78	7	46.4286	4.16667	42.2619
42	100	100	120	10	120	10	110
43	100	88	46	4	52.2727	4.54545	47.7273
44	100	157	96	20	61.1465	12.7389	48.4076
45	100	155	72	4	46.4516	2.58065	43.871
46	100	190	100	8	52.6316	4.21053	48.4211
47	100	141	180	7	127.66	4.96454	122.695
48	1000	63	209	20	33.1746	3.1746	30
49	1000	55	166	17	30.1818	3.09091	27.0909
50	1000	48	234	23	48.75	4.79167	43.9583
51	1000	59	481	41	81.5254	6.94915	74.5763
52	1000	43	374	40	86.9767	9.30233	77.6744
53	1000	108	459	20	42.5	1.85185	40.6481
54	1000	71	490	35	69.0141	4.92958	64.0845
55	1000	70	376	21	53.7143	3	50.7143
56	1000	106	712	91	67.1698	8.58491	58.5849
57	1000	91	392	21	43.0769	2.30769	40.7692
58	1000	85	436	120	51.2941	14.1176	37.1765
59	1000	97	334	24	34.433	2.47423	31.9588
60	1000	92	488	43	53.0435	4.67391	48.3696
61	1000	61	487	65	79.8361	10.6557	69.1803
62	1000	60	216	15	36	2.5	33.5
63	100	813	604	76	74.2927	9.34809	64.9446
64	100	982	417	60	42.4644	6.10998	36.3544
65	100	1058	531	31	50.189	2.93006	47.259
66	100	808	681	57	84.2822	7.05446	77.2277
67	100	937	528	127	56.3501	13.5539	42.7962
68	100	618	362	42	58.5761	6.79612	51.7799
69	100	909	695	47	76.4576	5.17052	71.2871
70	100	578	461	89	79.7578	15.3979	64.3599
71	100	430	355	14	82.5581	3.25581	79.3023
72	100	847	459	62	54.1913	7.31995	46.8713
				MEAN	64.7182	6.52623	58.192
				SD	25.0742	3.81213	24.4293
				MEDIAN	58.35	5.63	51.19
				95% CI	54.24 - 62.62	4.83 - 6.40	47.77 - 57.25
MCW9700
Colony	YES/LA relative dilution factor	Number of colonies on YES/LA	Number of colonies on YE-ade+gua	Number of colonies on EMMG-his-ade	Frequency of Ade+ recombinants (x10-4)	Frequency of Ade+ His+ recombinants (x10-4)	Frequency of Ade+ His- recombinants (x10-4)
1	1000	296	168	15	5.67568	0.506757	5.16892
2	1000	334	132	0	3.9521	0	3.9521
3	1000	252	133	4	5.27778	0.15873	5.11905
4	1000	357	216	1	6.05042	0.0280112	6.02241
5	1000	296	141	0	4.76351	0	4.76351
6	1000	248	134	0	5.40323	0	5.40323
7	1000	243	187	1	7.69547	0.0411523	7.65432
8	1000	687	140	2	2.03785	0.0291121	2.00873
9	1000	325	142	1	4.36923	0.0307692	4.33846
10	1000	300	160	1	5.33333	0.0333333	5.3
11	1000	301	164	0	5.4485	0	5.4485
12	1000	238	113	1	4.7479	0.0420168	4.70588
13	1000	479	317	2	6.61795	0.0417537	6.5762
14	1000	358	229	0	6.39665	0	6.39665
15	1000	433	175	8	4.04157	0.184758	3.85681
16	1000	212	118	1	5.56604	0.0471698	5.51887
17	1000	299	173	3	5.78595	0.100334	5.68562
18	1000	343	164	0	4.78134	0	4.78134
19	1000	309	329	1	10.6472	0.0323625	10.6149
20	1000	275	198	1	7.2	0.0363636	7.16364
21	1000	322	182	2	5.65217	0.0621118	5.59006
22	1000	313	227	0	7.2524	0	7.2524
23	1000	295	144	2	4.88136	0.0677966	4.81356
24	1000	210	134	0	6.38095	0	6.38095
				MEAN	5.66494	0.0601055	5.60484
				SD	1.61218	0.106615	1.62231
				MEDIAN	5.51	0.03	5.43
				95% CI	4.78 - 6.38	0.00 - 0.05	4.78 - 6.38
MCW9701
Colony	YES/LA relative dilution factor	Number of colonies on YES/LA	Number of colonies on YE-ade+gua	Number of colonies on EMMG-his-ade	Frequency of Ade+ recombinants (x10-4)	Frequency of Ade+ His+ recombinants (x10-4)	Frequency of Ade+ His- recombinants (x10-4)
1	500	415	976	22	47.0361	1.06024	45.9759
2	500	455	1009	7	44.3516	0.307692	44.044
3	500	450	647	18	28.7556	0.8	27.9556
4	500	454	1342	36	59.1189	1.5859	57.533
5	500	530	839	51	31.6604	1.92453	29.7358
6	200	232	395	4	85.1293	0.862069	84.2672
7	200	302	434	13	71.8543	2.15232	69.702
8	200	286	353	6	61.7133	1.04895	60.6643
9	200	284	247	6	43.4859	1.05634	42.4296
10	200	303	382	9	63.0363	1.48515	61.5512
11	200	216	719	4	166.435	0.925926	165.509
12	200	229	192	4	41.9214	0.873362	41.048
13	200	254	312	32	61.4173	6.29921	55.1181
14	200	260	268	5	51.5385	0.961538	50.5769
15	200	231	273	2	59.0909	0.4329	58.658
16	200	266	337	3	63.3459	0.56391	62.782
17	200	306	1382	7	225.817	1.14379	224.673
18	200	339	380	9	56.0472	1.32743	54.7198
19	200	334	894	3	133.832	0.449102	133.383
20	200	295	278	8	47.1186	1.35593	45.7627
21	200	324	334	10	51.5432	1.54321	50
22	200	335	311	11	46.4179	1.64179	44.7761
23	200	291	997	62	171.306	10.6529	160.653
24	200	166	213	4	64.1566	1.20482	62.9518
25	200	367	330	16	44.9591	2.17984	42.7793
				MEAN	72.8436	1.75355	71.09
				SD	48.6841	2.17569	48.0601
				MEDIAN	59.09	1.14	55.12
				95% CI	47.04 - 63.35	0.93 - 1.54	45.76 - 62.78
MCW7816
Colony	YES/LA relative dilution factor	Number of colonies on YES/LA	Number of colonies on YE-ade+gua	Number of colonies on EMMG-his-ade	Frequency of Ade+ recombinants (x10-4)	Frequency of Ade+ His+ recombinants (x10-4)	Frequency of Ade+ His- recombinants (x10-4)
1	2000	55	2	0	0.181818	0	0.181818
2	2000	67	20	0	1.49254	0	1.49254
3	2000	53	4	0	0.377358	0	0.377358
4	2000	43	5	0	0.581395	0	0.581395
5	2000	84	21	0	1.25	0	1.25
6	2000	58	5	0	0.431034	0	0.431034
7	2000	85	10	0	0.588235	0	0.588235
8	2000	71	14	0	0.985915	0	0.985915
9	2000	45	11	0	1.22222	0	1.22222
10	200	276	7	0	1.26812	0	1.26812
11	2000	39	2	0	0.25641	0	0.25641
12	2000	65	8	0	0.615385	0	0.615385
13	2000	72	15	0	1.04167	0	1.04167
14	200	278	9	0	1.61871	0	1.61871
15	200	282	8	0	1.41844	0	1.41844
16	2000	87	13	0	0.747126	0	0.747126
				MEAN	0.879773	0	0.879773
				SD	0.465139	0	0.465139
				MEDIAN	0.87	0	0.87
				95% CI	0.43 - 1.27	0	0.43 - 1.27
MCW7818
Colony	YES/LA relative dilution factor	Number of colonies on YES/LA	Number of colonies on YE-ade+gua	Number of colonies on EMMG-his-ade	Frequency of Ade+ recombinants (x10-4)	Frequency of Ade+ His+ recombinants (x10-4)	Frequency of Ade+ His- recombinants (x10-4)
1	2000	44	4	0	0.454545	0	0.454545
2	2000	35	8	0	1.14286	0	1.14286
3	2000	40	4	0	0.5	0	0.5
4	2000	49	7	0	0.714286	0	0.714286
5	200	211	6	0	1.4218	0	1.4218
6	200	205	8	0	1.95122	0	1.95122
7	200	234	5	1	1.06838	0.213675	0.854701
8	200	344	12	0	1.74419	0	1.74419
9	200	214	7	0	1.63551	0	1.63551
10	200	187	1	0	0.26738	0	0.26738
11	200	216	3	0	0.694444	0	0.694444
12	200	181	3	0	0.828729	0	0.828729
13	200	206	15	0	3.64078	0	3.64078
14	200	296	6	1	1.01351	0.168919	0.844595
15	200	275	5	0	0.909091	0	0.909091
				MEAN	1.19911	0.0255063	1.17361
				SD	0.834161	0.0678402	0.84196
				MEDIAN	1.01	0	0.85
				95% CI	0.69 - 1.64	0	0.69 - 1.64
MCW9030
Colony	YES/LA relative dilution factor	Number of colonies on YES/LA	Number of colonies on YE-ade+gua	Number of colonies on EMMG-his-ade	Frequency of Ade+ recombinants (x10-4)	Frequency of Ade+ His+ recombinants (x10-4)	Frequency of Ade+ His- recombinants (x10-4)
1	1000	55	37	0	6.72727	0	6.72727
2	1000	67	41	0	6.1194	0	6.1194
3	1000	64	37	1	5.78125	0.15625	5.625
4	1000	49	47	0	9.59184	0	9.59184
5	1000	41	57	0	13.9024	0	13.9024
6	1000	47	35	0	7.44681	0	7.44681
7	1000	45	22	0	4.88889	0	4.88889
8	1000	60	44	0	7.33333	0	7.33333
9	1000	38	22	0	5.78947	0	5.78947
10	1000	146	104	2	7.12329	0.136986	6.9863
11	1000	279	85	0	3.04659	0	3.04659
12	1000	161	165	1	10.2484	0.0621118	10.1863
13	1000	134	302	2	22.5373	0.149254	22.3881
14	1000	235	201	1	8.55319	0.0425532	8.51064
15	1000	133	54	1	4.06015	0.075188	3.98496
16	1000	236	143	0	6.05932	0	6.05932
				MEAN	8.07556	0.0388964	8.03667
				SD	4.64733	0.0592008	4.62581
				MEDIAN	6.93	0	6.86
				95% CI	5.78 - 9.59	0.00 - 0.08	5.63 - 9.59
MCW9013
Colony	YES/LA relative dilution factor	Number of colonies on YES/LA	Number of colonies on YE-ade+gua	Number of colonies on EMMG-his-ade	Frequency of Ade+ recombinants (x10-4)	Frequency of Ade+ His+ recombinants (x10-4)	Frequency of Ade+ His- recombinants (x10-4)
1	1000	434	715	50	16.4747	1.15207	15.3226
2	1000	345	289	9	8.37681	0.26087	8.11594
3	1000	497	539	93	10.8451	1.87123	8.97384
4	1000	233	405	33	17.382	1.41631	15.9657
5	1000	370	375	23	10.1351	0.621622	9.51351
6	1000	311	480	20	15.4341	0.643087	14.791
7	1000	59	180	7	30.5085	1.18644	29.322
8	1000	124	217	4	17.5	0.322581	17.1774
9	1000	94	309	2	32.8723	0.212766	32.6596
10	1000	104	139	1	13.3654	0.0961538	13.2692
11	1000	107	171	5	15.9813	0.46729	15.514
12	1000	145	193	8	13.3103	0.551724	12.7586
13	1000	92	231	4	25.1087	0.434783	24.6739
14	1000	48	138	8	28.75	1.66667	27.0833
15	1000	59	136	35	23.0508	5.9322	17.1186
				MEAN	18.6063	1.12239	17.484
				SD	7.6834	1.44057	7.54237
				MEDIAN	16.47	0.62	15.51
				95% CI	13.31 - 25.11	0.32 - 1.42	12.76 - 24.67
MCW9006
Colony	YES/LA relative dilution factor	Number of colonies on YES/LA	Number of colonies on YE-ade+gua	Number of colonies on EMMG-his-ade	Frequency of Ade+ recombinants (x10-4)	Frequency of Ade+ His+ recombinants (x10-4)	Frequency of Ade+ His- recombinants (x10-4)
1	1000	43	31	0	7.2093	0	7.2093
2	1000	46	7	0	1.52174	0	1.52174
3	1000	30	20	0	6.66667	0	6.66667
4	1000	60	10	4	1.66667	0.666667	1
5	1000	41	14	1	3.41463	0.243902	3.17073
6	1000	47	26	0	5.53191	0	5.53191
7	1000	37	30	0	8.10811	0	8.10811
8	1000	50	16	0	3.2	0	3.2
9	1000	25	17	1	6.8	0.4	6.4
10	1000	177	62	0	3.50282	0	3.50282
11	1000	204	52	0	2.54902	0	2.54902
12	1000	140	63	0	4.5	0	4.5
13	1000	190	86	1	4.52632	0.0526316	4.47368
14	1000	153	98	4	6.40523	0.261438	6.14379
15	1000	139	38	0	2.73381	0	2.73381
16	1000	188	56	0	2.97872	0	2.97872
17	1000	272	100	0	3.67647	0	3.67647
18	1000	237	110	0	4.64135	0	4.64135
19	1000	216	34	2	1.57407	0.0925926	1.48148
				MEAN	4.27404	0.0903806	4.18366
				SD	2.01836	0.180804	2.04329
				MEDIAN	3.68	0	3.68
				95% CI	2.73 - 6.41	0.00 - 0.09	2.73 - 6.14
MCW9008
Colony	YES/LA relative dilution factor	Number of colonies on YES/LA	Number of colonies on YE-ade+gua	Number of colonies on EMMG-his-ade	Frequency of Ade+ recombinants (x10-4)	Frequency of Ade+ His+ recombinants (x10-4)	Frequency of Ade+ His- recombinants (x10-4)
1	1000	11	72	3	65.4545	2.72727	62.7273
2	1000	16	73	0	45.625	0	45.625
3	1000	9	43	0	47.7778	0	47.7778
4	1000	19	37	1	19.4737	0.526316	18.9474
5	1000	26	62	5	23.8462	1.92308	21.9231
6	1000	25	30	1	12	0.4	11.6
7	1000	27	69	1	25.5556	0.37037	25.1852
8	1000	19	65	1	34.2105	0.526316	33.6842
9	1000	22	22	3	10	1.36364	8.63636
10	1000	108	246	3	22.7778	0.277778	22.5
11	1000	89	238	10	26.7416	1.1236	25.618
12	1000	87	113	7	12.9885	0.804598	12.1839
13	1000	143	369	45	25.8042	3.14685	22.6573
14	1000	107	262	23	24.486	2.14953	22.3364
15	1000	140	350	28	25	2	23
16	1000	151	542	14	35.894	0.927152	34.9669
17	1000	132	164	9	12.4242	0.681818	11.7424
18	1000	97	289	11	29.7938	1.13402	28.6598
				MEAN	27.7696	1.11569	26.6539
				SD	14.1561	0.925522	14.0653
				MEDIAN	25.28	0.87	22.83
				95% CI	19.47 - 34.21	0.40 - 1.92	18.95 - 33.68
MCW7588
Colony	YES/LA relative dilution factor	Number of colonies on YES/LA	Number of colonies on YE-ade+gua	Number of colonies on EMMG-his-ade	Frequency of Ade+ recombinants (x10-4)	Frequency of Ade+ His+ recombinants (x10-4)	Frequency of Ade+ His- recombinants (x10-4)
1	2000	86	127	0	7.38372	0	7.38372
2	2000	121	227	1	9.38017	0.0413223	9.33884
3	2000	94	207	2	11.0106	0.106383	10.9043
4	2000	101	213	1	10.5446	0.049505	10.495
5	2000	126	292	1	11.5873	0.0396825	11.5476
6	2000	136	263	0	9.66912	0	9.66912
7	2000	106	247	0	11.6509	0	11.6509
8	2000	94	239	3	12.7128	0.159574	12.5532
9	2000	30	59	1	9.83333	0.166667	9.66667
10	2000	39	62	0	7.94872	0	7.94872
11	2000	47	53	1	5.6383	0.106383	5.53191
12	2000	58	66	0	5.68966	0	5.68966
13	2000	53	45	0	4.24528	0	4.24528
14	2000	40	98	0	12.25	0	12.25
15	2000	38	41	0	5.39474	0	5.39474
16	2000	43	38	0	4.4186	0	4.4186
17	2000	39	59	0	7.5641	0	7.5641
18	2000	47	99	0	10.5319	0	10.5319
19	2000	47	78	1	8.29787	0.106383	8.19149
20	2000	33	72	1	10.9091	0.151515	10.7576
21	2000	30	39	0	6.5	0	6.5
22	2000	64	67	0	5.23438	0	5.23438
23	2000	45	83	0	9.22222	0	9.22222
24	2000	40	56	0	7	0	7
25	100	797	113	3	14.1782	0.376412	13.8018
26	100	343	28	0	8.16327	0	8.16327
27	100	466	107	0	22.9614	0	22.9614
28	100	448	62	1	13.8393	0.223214	13.6161
29	100	348	36	1	10.3448	0.287356	10.0575
30	100	437	49	2	11.2128	0.457666	10.7551
				MEAN	9.51057	0.0757354	9.43484
				SD	3.7422	0.121393	3.70467
				MEDIAN	9.53	0	9.5
				95% CI	7.56 - 10.91	0.00 - 0.11	7.56 - 10.76
MCW7590
Colony	YES/LA relative dilution factor	Number of colonies on YES/LA	Number of colonies on YE-ade+gua	Number of colonies on EMMG-his-ade	Frequency of Ade+ recombinants (x10-4)	Frequency of Ade+ His+ recombinants (x10-4)	Frequency of Ade+ His- recombinants (x10-4)
1	1000	37	408	2	110.27	0.540541	109.73
2	1000	44	235	5	53.4091	1.13636	52.2727
3	1000	37	235	6	63.5135	1.62162	61.8919
4	1000	44	301	9	68.4091	2.04545	66.3636
5	1000	58	307	8	52.931	1.37931	51.5517
6	1000	50	303	3	60.6	0.6	60
7	1000	44	405	8	92.0455	1.81818	90.2273
8	1000	34	214	4	62.9412	1.17647	61.7647
9	1000	36	307	4	85.2778	1.11111	84.1667
10	1000	33	369	1	111.818	0.30303	111.515
11	1000	33	381	2	115.455	0.606061	114.848
12	1000	57	302	5	52.9825	0.877193	52.1053
13	1000	32	300	5	93.75	1.5625	92.1875
14	100	94	91	2	96.8085	2.12766	94.6809
15	100	131	155	1	118.321	0.763359	117.557
16	100	105	132	1	125.714	0.952381	124.762
17	100	131	82	1	62.5954	0.763359	61.8321
18	100	92	171	4	185.87	4.34783	181.522
19	100	95	91	2	95.7895	2.10526	93.6842
20	100	114	79	1	69.2982	0.877193	68.4211
21	100	104	184	1	176.923	0.961538	175.962
22	100	120	108	5	90	4.16667	85.8333
23	100	290	191	8	65.8621	2.75862	63.1034
24	100	453	403	6	88.9625	1.3245	87.638
25	100	385	294	7	76.3636	1.81818	74.5455
26	100	372	624	9	167.742	2.41935	165.323
27	100	386	200	6	51.8135	1.5544	50.2591
28	100	434	193	7	44.47	1.6129	42.8571
29	100	423	388	8	91.7258	1.89125	89.8345
				MEAN	90.7469	1.55939	89.1875
				SD	37.2434	0.960708	37.0142
				MEDIAN	88.96	1.38	85.83
				95% CI	63.51 - 96.81	0.95 - 1.82	61.89 - 94.68
MCW8931
Colony	YES/LA relative dilution factor	Number of colonies on YES/LA	Number of colonies on YE-ade+gua	Number of colonies on EMMG-his-ade	Frequency of Ade+ recombinants (x10-4)	Frequency of Ade+ His+ recombinants (x10-4)	Frequency of Ade+ His- recombinants (x10-4)
1	1000	576	215	31	3.73264	0.538194	3.19444
2	1000	592	274	36	4.62838	0.608108	4.02027
3	1000	610	226	42	3.70492	0.688525	3.01639
4	1000	650	136	30	2.09231	0.461538	1.63077
5	1000	770	609	40	7.90909	0.519481	7.38961
6	1000	686	498	43	7.25948	0.626822	6.63265
7	1000	571	249	25	4.36077	0.437828	3.92294
8	1000	513	151	56	2.94347	1.09162	1.85185
9	1000	810	271	59	3.34568	0.728395	2.61728
10	1000	591	213	55	3.60406	0.930626	2.67343
11	1000	721	281	48	3.89736	0.665742	3.23162
12	1000	667	411	47	6.16192	0.704648	5.45727
13	1000	634	316	59	4.98423	0.930599	4.05363
14	1000	641	294	81	4.58658	1.26365	3.32293
15	1000	621	233	31	3.75201	0.499195	3.25282
				MEAN	4.46419	0.712998	3.7512
				SD	1.57561	0.241353	1.62013
				MEDIAN	3.9	0.67	3.25
				95% CI	3.60 - 4.98	0.52 - 0.93	2.67 - 4.05
MCW9140
Colony	YES/LA relative dilution factor	Number of colonies on YES/LA	Number of colonies on YE-ade+gua	Number of colonies on EMMG-his-ade	Frequency of Ade+ recombinants (x10-4)	Frequency of Ade+ His+ recombinants (x10-4)	Frequency of Ade+ His- recombinants (x10-4)
1	100	410	335	9	81.7073	2.19512	79.5122
2	100	372	280	23	75.2688	6.1828	69.086
3	100	441	169	4	38.322	0.907029	37.415
4	100	471	455	14	96.603	2.9724	93.6306
5	100	583	290	21	49.7427	3.60206	46.1407
6	100	437	386	9	88.3295	2.0595	86.27
7	100	441	278	17	63.0385	3.85488	59.1837
8	100	420	130	8	30.9524	1.90476	29.0476
9	100	409	282	6	68.9487	1.46699	67.4817
10	100	461	233	15	50.5423	3.2538	47.2885
11	100	382	121	6	31.6754	1.57068	30.1047
12	100	513	204	14	39.7661	2.72904	37.037
13	100	444	226	9	50.9009	2.02703	48.8739
14	100	418	165	13	39.4737	3.11005	36.3636
15	100	425	164	11	38.5882	2.58824	36
16	100	425	322	10	75.7647	2.35294	73.4118
17	100	372	508	6	136.559	1.6129	134.946
18	100	383	193	8	50.3916	2.08877	48.3029
19	100	437	400	10	91.5332	2.28833	89.2449
20	100	430	170	19	39.5349	4.4186	35.1163
21	100	551	178	15	32.3049	2.72232	29.5826
				MEAN	60.4737	2.6623	57.8114
				SD	27.3827	1.16983	27.4546
				MEDIAN	50.54	2.35	48.3
				95% CI	39.47 - 75.76	2.03 - 3.11	36.36 - 73.41

## Sheet: Figure 3b
MCW8700
Colony	YES/LA relative dilution factor	Number of colonies on YES/LA	Number of colonies on YE-ade+gua	Number of colonies on EMMG-his-ade	Frequency of Ade+ recombinants (x10-4)	Frequency of Ade+ His+ recombinants (x10-4)	Frequency of Ade+ His- recombinants (x10-4)
1	5000	145	815	233	11.2414	3.21379	8.02759
2	5000	291	719	172	4.94158	1.18213	3.75945
3	5000	235	534	95	4.54468	0.808511	3.73617
4	5000	297	531	197	3.57576	1.3266	2.24916
5	5000	265	533	208	4.02264	1.56981	2.45283
6	500	291	49	32	3.3677	2.19931	1.16838
7	500	199	85	61	8.54271	6.13065	2.41206
8	1000	607	301	73	4.95881	1.20264	3.75618
9	1000	383	325	91	8.48564	2.37598	6.10966
10	1000	524	253	102	4.82824	1.94656	2.88168
11	500	515	279	68	10.835	2.64078	8.19417
12	500	552	231	73	8.36957	2.64493	5.72464
13	500	442	237	71	10.724	3.21267	7.51131
14	500	539	207	62	7.68089	2.30056	5.38033
15	500	598	282	71	9.43144	2.37458	7.05686
16	1000	262	225	128	8.58779	4.8855	3.70229
17	1000	426	185	74	4.34272	1.73709	2.60563
18	1000	545	225	70	4.12844	1.2844	2.84404
19	1000	317	230	94	7.25552	2.9653	4.29022
20	1000	406	296	145	7.29064	3.57143	3.71921
21	1000	477	171	52	3.58491	1.09015	2.49476
22	1000	532	325	92	6.10902	1.72932	4.3797
23	1000	552	198	85	3.58696	1.53986	2.0471
24	1000	505	238	100	4.71287	1.9802	2.73267
25	1000	691	404	145	5.8466	2.09841	3.74819
26	1000	644	266	80	4.13043	1.24224	2.8882
27	1000	585	220	75	3.76068	1.28205	2.47863
28	1000	585	365	134	6.23932	2.2906	3.94872
29	1000	208	118	54	5.67308	2.59615	3.07692
30	1000	207	122	37	5.89372	1.78744	4.10628
31	1000	189	76	29	4.02116	1.53439	2.48677
32	1000	149	91	22	6.10738	1.47651	4.63087
33	1000	203	90	57	4.4335	2.80788	1.62562
34	1000	191	106	56	5.54974	2.93194	2.6178
35	1000	78	27	13	3.46154	1.66667	1.79487
36	1000	214	57	24	2.66355	1.1215	1.54206
37	1000	152	144	69	9.47368	4.53947	4.93421
38	1000	180	117	96	6.5	5.33333	1.16667
39	1000	189	113	29	5.97884	1.53439	4.44444
40	1000	266	112	35	4.21053	1.31579	2.89474
41	1000	270	45	22	1.66667	0.814815	0.851852
42	1000	116	51	16	4.39655	1.37931	3.01724
43	1000	106	53	12	5	1.13208	3.86792
44	1000	220	115	32	5.22727	1.45455	3.77273
				MEAN	5.80416	2.18755	3.61661
				SD	2.30062	1.20125	1.76552
				MEDIAN	5.11	1.76	3.39
				95% CI	4.43 - 6.11	1.53 - 2.30	2.73 - 3.77
MCW8888
Colony	YES/LA relative dilution factor	Number of colonies on YES/LA	Number of colonies on YE-ade+gua	Number of colonies on EMMG-his-ade	Frequency of Ade+ recombinants (x10-4)	Frequency of Ade+ His+ recombinants (x10-4)	Frequency of Ade+ His- recombinants (x10-4)
1	5	290	47	19	324.138	131.034	193.103
2	5	282	77	25	546.099	177.305	368.794
3	5	254	65	23	511.811	181.102	330.709
4	5	481	211	5	877.339	20.79	856.549
5	5	527	155	11	588.235	41.7457	546.49
6	5	674	522	35	1548.96	103.858	1445.1
7	5	647	265	32	819.165	98.9181	720.247
8	5	728	287	44	788.462	120.879	667.582
9	5	568	249	23	876.761	80.9859	795.775
10	5	483	259	22	1072.46	91.0973	981.366
11	5	484	183	31	756.198	128.099	628.099
12	5	576	306	31	1062.5	107.639	954.861
13	5	472	154	32	652.542	135.593	516.949
14	5	497	187	28	752.515	112.676	639.839
15	5	482	244	18	1012.45	74.6888	937.759
16	5	470	219	44	931.915	187.234	744.681
17	5	515	294	45	1141.75	174.757	966.99
18	5	501	319	27	1273.45	107.784	1165.67
19	5	587	295	24	1005.11	81.7717	923.339
20	5	534	214	19	801.498	71.161	730.337
21	5	593	189	31	637.437	104.553	532.884
22	5	556	309	39	1111.51	140.288	971.223
23	5	459	339	12	1477.12	52.2876	1424.84
24	5	628	260	29	828.025	92.3567	735.669
25	5	425	130	8	611.765	37.6471	574.118
26	5	682	325	22	953.079	64.5161	888.563
27	5	770	553	28	1436.36	72.7273	1363.64
28	5	525	364	31	1386.67	118.095	1268.57
29	5	536	353	24	1317.16	89.5522	1227.61
30	10	260	132	20	507.692	76.9231	430.769
31	10	268	53	19	197.761	70.8955	126.866
32	10	315	136	24	431.746	76.1905	355.556
33	10	173	88	8	508.671	46.2428	462.428
34	10	178	215	6	1207.87	33.7079	1174.16
35	10	185	100	10	540.541	54.0541	486.486
36	10	215	341	16	1586.05	74.4186	1511.63
37	10	191	78	8	408.377	41.8848	366.492
38	10	260	210	26	807.692	100	707.692
39	10	220	422	32	1918.18	145.455	1772.73
40	10	279	255	70	913.978	250.896	663.082
41	10	172	111	13	645.349	75.5814	569.767
42	10	243	187	30	769.547	123.457	646.091
43	10	229	260	33	1135.37	144.105	991.266
44	5	170	118	7	1388.24	82.3529	1305.88
45	5	354	136	25	768.362	141.243	627.119
46	5	186	165	7	1774.19	75.2688	1698.92
47	5	169	71	8	840.237	94.6746	745.562
48	5	176	59	4	670.455	45.4545	625
				MEAN	919.225	99.0406	820.184
				SD	385.132	46.2664	385.38
				MEDIAN	834.1	91.73	733
				95% CI	756.2 - 1012	75.58 - 107.8	628.1 - 937.8
MCW9000
Colony	YES/LA relative dilution factor	Number of colonies on YES/LA	Number of colonies on YE-ade+gua	Number of colonies on EMMG-his-ade	Frequency of Ade+ recombinants (x10-4)	Frequency of Ade+ His+ recombinants (x10-4)	Frequency of Ade+ His- recombinants (x10-4)
1	400	117	51	0	10.8974	0	10.8974
2	400	59	30	0	12.7119	0	12.7119
3	400	91	41	0	11.2637	0	11.2637
4	400	131	49	0	9.35115	0	9.35115
5	400	116	44	0	9.48276	0	9.48276
6	400	120	72	0	15	0	15
7	400	96	52	1	13.5417	0.260417	13.2813
8	400	96	58	1	15.1042	0.260417	14.8438
9	400	112	45	1	10.0446	0.223214	9.82143
10	200	129	37	0	14.3411	0	14.3411
11	200	96	27	0	14.0625	0	14.0625
12	200	176	42	0	11.9318	0	11.9318
13	200	142	36	1	12.6761	0.352113	12.3239
14	200	142	45	0	15.8451	0	15.8451
15	200	264	99	0	18.75	0	18.75
16	200	160	77	0	24.0625	0	24.0625
17	200	226	51	0	11.2832	0	11.2832
18	200	279	60	0	10.7527	0	10.7527
19	200	403	76	0	9.42928	0	9.42928
20	1000	211	468	0	22.1801	0	22.1801
21	1000	235	210	1	8.93617	0.0425532	8.89362
22	1000	188	273	1	14.5213	0.0531915	14.4681
23	1000	202	455	0	22.5248	0	22.5248
24	1000	381	343	4	9.00262	0.104987	8.89764
25	1000	243	259	2	10.6584	0.0823045	10.5761
26	1000	155	143	1	9.22581	0.0645161	9.16129
27	1000	316	348	0	11.0127	0	11.0127
28	1000	319	298	14	9.34169	0.438871	8.90282
				MEAN	13.1405	0.0672351	13.0733
				SD	4.24013	0.122031	4.26716
				MEDIAN	11.61	0	11.61
				95% CI	10.66 - 14.34	0.00 - 0.05	10.58 - 14.34
MCW9002
Colony	YES/LA relative dilution factor	Number of colonies on YES/LA	Number of colonies on YE-ade+gua	Number of colonies on EMMG-his-ade	Frequency of Ade+ recombinants (x10-4)	Frequency of Ade+ His+ recombinants (x10-4)	Frequency of Ade+ His- recombinants (x10-4)
1	100	217	324	42	149.309	19.3548	129.954
2	100	171	757	31	442.69	18.1287	424.561
3	100	136	995	38	731.618	27.9412	703.676
4	100	220	1065	24	484.091	10.9091	473.182
5	100	312	923	27	295.833	8.65385	287.179
6	10	278	86	3	309.353	10.7914	298.561
7	10	330	235	7	712.121	21.2121	690.909
8	10	272	158	4	580.882	14.7059	566.176
9	10	295	92	11	311.864	37.2881	274.576
10	10	216	105	1	486.111	4.62963	481.481
11	20	203	157	1	386.7	2.46305	384.236
12	20	110	78	2	354.545	9.09091	345.455
13	20	174	151	6	433.908	17.2414	416.667
14	20	175	198	9	565.714	25.7143	540
15	20	251	226	9	450.199	17.9283	432.271
16	20	294	438	11	744.898	18.7075	726.19
17	20	311	451	14	725.08	22.508	702.572
18	20	275	364	9	661.818	16.3636	645.455
19	20	257	255	6	496.109	11.6732	484.436
20	20	81	67	2	413.58	12.3457	401.235
21	20	87	124	1	712.644	5.74713	706.897
22	20	100	181	2	905	10	895
23	20	90	156	4	866.667	22.2222	844.444
24	20	92	128	5	695.652	27.1739	668.478
25	20	100	144	6	720	30	690
26	20	94	101	0	537.234	0	537.234
				MEAN	545.139	16.2613	528.878
				SD	191.161	9.0424	189.538
				MEDIAN	516.7	16.8	510.8
				95% CI	433.9 - 712.1	10.79 - 21.21	416.7 - 690.0
MCW9210
Colony	YES/LA relative dilution factor	Number of colonies on YES/LA	Number of colonies on YE-ade+gua	Number of colonies on EMMG-his-ade	Frequency of Ade+ recombinants (x10-4)	Frequency of Ade+ His+ recombinants (x10-4)	Frequency of Ade+ His- recombinants (x10-4)
1	400	249	1	0	0.100402	0	0.100402
2	400	156	1	0	0.160256	0	0.160256
3	400	316	2	0	0.158228	0	0.158228
4	400	164	2	0	0.304878	0	0.304878
5	400	648	4	0	0.154321	0	0.154321
6	400	242	1	0	0.103306	0	0.103306
7	400	247	1	0	0.101215	0	0.101215
8	400	206	3	0	0.364078	0	0.364078
9	400	161	3	0	0.465839	0	0.465839
10	400	125	1	0	0.2	0	0.2
11	400	177	1	0	0.141243	0	0.141243
12	400	206	9	0	1.09223	0	1.09223
13	400	182	0	0	0	0	0
14	400	109	0	0	0	0	0
15	400	148	1	0	0.168919	0	0.168919
16	400	131	3	0	0.572519	0	0.572519
17	2000	349	23	0	0.329513	0	0.329513
18	2000	236	28	0	0.59322	0	0.59322
19	2000	318	29	0	0.455975	0	0.455975
20	2000	354	34	0	0.480226	0	0.480226
21	2000	392	11	0	0.140306	0	0.140306
				MEAN	0.289842	0	0.289842
				SD	0.256106	0	0.256106
				MEDIAN	0.17	0	0.17
				95% CI	0.14 - 0.46	0	0.14 - 0.46
MCW9212
Colony	YES/LA relative dilution factor	Number of colonies on YES/LA	Number of colonies on YE-ade+gua	Number of colonies on EMMG-his-ade	Frequency of Ade+ recombinants (x10-4)	Frequency of Ade+ His+ recombinants (x10-4)	Frequency of Ade+ His- recombinants (x10-4)
1	400	122	2	0	0.409836	0	0.409836
2	400	225	6	0	0.666667	0	0.666667
3	400	322	4	0	0.310559	0	0.310559
4	400	217	3	0	0.345622	0	0.345622
5	400	132	2	0	0.378788	0	0.378788
6	400	164	17	0	2.59146	0	2.59146
7	400	213	7	0	0.821596	0	0.821596
8	400	137	3	0	0.547445	0	0.547445
9	400	154	5	1	0.811688	0.162338	0.649351
10	400	176	16	0	2.27273	0	2.27273
11	400	148	8	1	1.35135	0.168919	1.18243
12	400	160	5	0	0.78125	0	0.78125
13	400	154	2	0	0.324675	0	0.324675
14	400	113	16	0	3.53982	0	3.53982
15	400	175	6	0	0.857143	0	0.857143
16	400	141	0	0	0	0	0
17	400	152	10	0	1.64474	0	1.64474
18	2000	677	85	1	0.62777	0.00738552	0.620384
19	2000	591	48	2	0.406091	0.0169205	0.389171
20	2000	723	68	0	0.470263	0	0.470263
21	2000	715	241	2	1.68531	0.013986	1.67133
22	2000	697	121	2	0.868006	0.0143472	0.853659
				MEAN	0.986946	0.0174498	0.969496
				SD	0.871313	0.0482703	0.871083
				MEDIAN	0.72	0	0.66
				95% CI	0.41 - 1.35	0.00 - 0.01	0.39 - 1.18

## Sheet: Figure 3c
MCW9000
Colony	YES/LA relative dilution factor	Number of colonies on YES/LA	Number of colonies on YE-ade+gua	Number of colonies on EMMG-his-ade	Frequency of Ade+ recombinants (x10-4)	Frequency of Ade+ His+ recombinants (x10-4)	Frequency of Ade+ His- recombinants (x10-4)
1	400	117	51	0	10.8974	0	10.8974
2	400	59	30	0	12.7119	0	12.7119
3	400	91	41	0	11.2637	0	11.2637
4	400	131	49	0	9.35115	0	9.35115
5	400	116	44	0	9.48276	0	9.48276
6	400	120	72	0	15	0	15
7	400	96	52	1	13.5417	0.260417	13.2813
8	400	96	58	1	15.1042	0.260417	14.8438
9	400	112	45	1	10.0446	0.223214	9.82143
10	200	129	37	0	14.3411	0	14.3411
11	200	96	27	0	14.0625	0	14.0625
12	200	176	42	0	11.9318	0	11.9318
13	200	142	36	1	12.6761	0.352113	12.3239
14	200	142	45	0	15.8451	0	15.8451
15	200	264	99	0	18.75	0	18.75
16	200	160	77	0	24.0625	0	24.0625
17	200	226	51	0	11.2832	0	11.2832
18	200	279	60	0	10.7527	0	10.7527
19	200	403	76	0	9.42928	0	9.42928
20	1000	211	468	0	22.1801	0	22.1801
21	1000	235	210	1	8.93617	0.0425532	8.89362
22	1000	188	273	1	14.5213	0.0531915	14.4681
23	1000	202	455	0	22.5248	0	22.5248
24	1000	381	343	4	9.00262	0.104987	8.89764
25	1000	243	259	2	10.6584	0.0823045	10.5761
26	1000	155	143	1	9.22581	0.0645161	9.16129
27	1000	316	348	0	11.0127	0	11.0127
28	1000	319	298	14	9.34169	0.438871	8.90282
				MEAN	13.1405	0.0672351	13.0733
				SD	4.24013	0.122031	4.26716
				MEDIAN	11.61	0	11.61
				95% CI	10.66 - 14.34	0.00 - 0.05	10.58 - 14.34
MCW9002
Colony	YES/LA relative dilution factor	Number of colonies on YES/LA	Number of colonies on YE-ade+gua	Number of colonies on EMMG-his-ade	Frequency of Ade+ recombinants (x10-4)	Frequency of Ade+ His+ recombinants (x10-4)	Frequency of Ade+ His- recombinants (x10-4)
1	100	217	324	42	149.309	19.3548	129.954
2	100	171	757	31	442.69	18.1287	424.561
3	100	136	995	38	731.618	27.9412	703.676
4	100	220	1065	24	484.091	10.9091	473.182
5	100	312	923	27	295.833	8.65385	287.179
6	10	278	86	3	309.353	10.7914	298.561
7	10	330	235	7	712.121	21.2121	690.909
8	10	272	158	4	580.882	14.7059	566.176
9	10	295	92	11	311.864	37.2881	274.576
10	10	216	105	1	486.111	4.62963	481.481
11	20	203	157	1	386.7	2.46305	384.236
12	20	110	78	2	354.545	9.09091	345.455
13	20	174	151	6	433.908	17.2414	416.667
14	20	175	198	9	565.714	25.7143	540
15	20	251	226	9	450.199	17.9283	432.271
16	20	294	438	11	744.898	18.7075	726.19
17	20	311	451	14	725.08	22.508	702.572
18	20	275	364	9	661.818	16.3636	645.455
19	20	257	255	6	496.109	11.6732	484.436
20	20	81	67	2	413.58	12.3457	401.235
21	20	87	124	1	712.644	5.74713	706.897
22	20	100	181	2	905	10	895
23	20	90	156	4	866.667	22.2222	844.444
24	20	92	128	5	695.652	27.1739	668.478
25	20	100	144	6	720	30	690
26	20	94	101	0	537.234	0	537.234
				MEAN	545.139	16.2613	528.878
				SD	191.161	9.0424	189.538
				MEDIAN	516.7	16.8	510.8
				95% CI	433.9 - 712.1	10.79 - 21.21	416.7 - 690.0
MCW9855
Colony	YES/LA relative dilution factor	Number of colonies on YES/LA	Number of colonies on YE-ade+gua	Number of colonies on EMMG-his-ade	Frequency of Ade+ recombinants (x10-4)	Frequency of Ade+ His+ recombinants (x10-4)	Frequency of Ade+ His- recombinants (x10-4)
1	5000	52	192	53	7.38462	2.03846	5.34615
2	5000	41	257	120	12.5366	5.85366	6.68293
3	5000	105	221	59	4.20952	1.12381	3.08571
4	5000	61	157	52	5.14754	1.70492	3.44262
5	5000	39	163	31	8.35897	1.58974	6.76923
6	5000	49	253	45	10.3265	1.83673	8.4898
7	5000	29	124	38	8.55172	2.62069	5.93103
8	5000	39	200	81	10.2564	4.15385	6.10256
9	2500	146	164	59	4.49315	1.61644	2.87671
10	2500	195	161	90	3.30256	1.84615	1.45641
11	2500	103	124	60	4.81553	2.3301	2.48544
12	2500	137	110	65	3.21168	1.89781	1.31387
13	2500	236	192	82	3.25424	1.38983	1.86441
14	2500	188	290	55	6.17021	1.17021	5
15	2500	218	189	96	3.46789	1.76147	1.70642
				MEAN	6.36581	2.19559	4.17022
				SD	3.02591	1.24672	2.29535
				MEDIAN	5.15	1.84	3.44
				95% CI	3.47 - 8.55	1.59 - 2.33	1.86 - 6.10
MCW9856
Colony	YES/LA relative dilution factor	Number of colonies on YES/LA	Number of colonies on YE-ade+gua	Number of colonies on EMMG-his-ade	Frequency of Ade+ recombinants (x10-4)	Frequency of Ade+ His+ recombinants (x10-4)	Frequency of Ade+ His- recombinants (x10-4)
1	10	56	161	5	2875	89.2857	2785.71
2	10	41	33	2	804.878	48.7805	756.098
3	10	37	37	3	1000	81.0811	918.919
4	10	44	36	4	818.182	90.9091	727.273
5	10	48	66	8	1375	166.667	1208.33
6	10	32	67	0	2093.75	0	2093.75
7	10	41	75	2	1829.27	48.7805	1780.49
8	10	32	74	1	2312.5	31.25	2281.25
9	10	36	26	3	722.222	83.3333	638.889
10	5	211	200	14	1895.73	132.701	1763.03
11	5	238	119	9	1000	75.6303	924.37
12	5	209	88	7	842.105	66.9856	775.12
13	5	283	115	16	812.721	113.074	699.647
14	5	232	244	6	2103.45	51.7241	2051.72
15	5	162	49	10	604.938	123.457	481.481
16	5	94	37	4	787.234	85.1064	702.128
17	5	200	61	7	610	70	540
18	5	129	85	4	1317.83	62.0155	1255.81
19	5	192	123	12	1281.25	125	1156.25
				MEAN	1320.32	81.3569	1238.96
				SD	669.792	39.1875	681.461
				MEDIAN	1000	81.08	924.4
				95% CI	804.9 - 1896	51.72 - 113.1	702.1 - 1780
MCW10543
Colony	YES/LA relative dilution factor	Number of colonies on YES/LA	Number of colonies on YE-ade+gua	Number of colonies on EMMG-his-ade	Frequency of Ade+ recombinants (x10-4)	Frequency of Ade+ His+ recombinants (x10-4)	Frequency of Ade+ His- recombinants (x10-4)
1	1000	368	405	3	11.0054	0.0815217	10.9239
2	1000	347	406	3	11.7003	0.0864553	11.6138
3	1000	502	609	10	12.1315	0.199203	11.9323
4	1000	515	646	2	12.5437	0.038835	12.5049
5	1000	340	356	4	10.4706	0.117647	10.3529
6	1000	471	737	4	15.6476	0.0849257	15.5626
7	1000	432	635	12	14.6991	0.277778	14.4213
8	1000	384	455	3	11.849	0.078125	11.7708
9	1000	418	408	5	9.76077	0.119617	9.64115
10	1000	452	422	6	9.33628	0.132743	9.20354
11	1000	408	562	11	13.7745	0.269608	13.5049
12	1000	339	431	5	12.7139	0.147493	12.5664
13	1000	294	350	8	11.9048	0.272109	11.6327
14	1000	313	319	3	10.1917	0.0958466	10.0958
15	1000	234	261	1	11.1538	0.042735	11.1111
16	1000	274	307	6	11.2044	0.218978	10.9854
				MEAN	11.8804	0.141476	11.739
				SD	1.72261	0.081141	1.69994
				MEDIAN	11.77	0.119	11.62
				95% CI	10.47 - 12.71	0.08 - 0.22	10.35 - 12.57
MCW9851
Colony	YES/LA relative dilution factor	Number of colonies on YES/LA	Number of colonies on YE-ade+gua	Number of colonies on EMMG-his-ade	Frequency of Ade+ recombinants (x10-4)	Frequency of Ade+ His+ recombinants (x10-4)	Frequency of Ade+ His- recombinants (x10-4)
1	20	157	45	3	143.312	9.55414	133.758
2	20	206	72	3	174.757	7.28155	167.476
3	20	157	80	4	254.777	12.7389	242.038
4	20	213	120	2	281.69	4.69484	276.995
5	20	210	96	1	228.571	2.38095	226.19
6	20	166	175	1	527.108	3.01205	524.096
7	20	154	111	4	360.39	12.987	347.403
8	20	191	79	2	206.806	5.2356	201.571
9	20	135	96	4	355.556	14.8148	340.741
10	20	138	109	2	394.928	7.24638	387.681
11	20	162	58	4	179.012	12.3457	166.667
12	20	190	36	3	94.7368	7.89474	86.8421
13	20	129	37	1	143.411	3.87597	139.535
14	20	149	76	1	255.034	3.3557	251.678
15	20	160	61	0	190.625	0	190.625
16	20	106	35	3	165.094	14.1509	150.943
17	20	156	30	1	96.1538	3.20513	92.9487
18	20	207	34	6	82.1256	14.4928	67.6329
19	20	43	61	1	709.302	11.6279	697.674
20	20	155	83	2	267.742	6.45161	261.29
				MEAN	255.557	7.86733	247.689
				SD	154.799	4.65634	154.459
				MEDIAN	217.7	7.26	213.9
				95% CI	165.1 - 281.7	3.88 - 12.35	150.9 - 277.0

## Sheet: Figure 4c
MCW9679
Colony	YES/LA relative dilution factor	Number of colonies on YES/LA	Number of colonies on YE-ade+gua	Number of colonies on EMMG-his-ade	Frequency of Ade+ recombinants (x10-4)	Frequency of Ade+ His+ recombinants (x10-4)	Frequency of Ade+ His- recombinants (x10-4)
1	500	395	78	30	3.94937	1.51899	2.43038
2	500	284	63	20	4.43662	1.40845	3.02817
3	500	306	90	57	5.88235	3.72549	2.15686
4	500	244	150	47	12.2951	3.85246	8.44262
5	500	247	161	54	13.0364	4.37247	8.66397
6	500	312	98	33	6.28205	2.11538	4.16667
7	500	307	116	26	7.557	1.69381	5.86319
8	500	175	81	30	9.25714	3.42857	5.82857
9	500	192	128	33	13.3333	3.4375	9.89583
10	500	226	106	52	9.38053	4.60177	4.77876
11	500	217	115	65	10.5991	5.99078	4.60829
12	500	230	82	26	7.13043	2.26087	4.86957
13	500	290	102	41	7.03448	2.82759	4.2069
14	500	184	68	22	7.3913	2.3913	5
15	500	174	60	10	6.89655	1.14943	5.74713
16	500	241	95	48	7.88382	3.9834	3.90041
17	500	246	88	27	7.15447	2.19512	4.95935
18	500	160	106	19	13.25	2.375	10.875
19	500	237	53	17	4.47257	1.4346	3.03797
20	500	152	79	22	10.3947	2.89474	7.5
				MEAN	8.38087	2.88289	5.49798
				SD	2.95653	1.27323	2.43028
				MEDIAN	7.47	2.61	4.91
				95% CI	6.90 - 10.39	2.12 - 3.73	4.17 - 5.86
MCW9694
Colony	YES/LA relative dilution factor	Number of colonies on YES/LA	Number of colonies on YE-ade+gua	Number of colonies on EMMG-his-ade	Frequency of Ade+ recombinants (x10-4)	Frequency of Ade+ His+ recombinants (x10-4)	Frequency of Ade+ His- recombinants (x10-4)
1	5	365	176	28	964.384	153.425	810.959
2	5	409	142	16	694.377	78.2396	616.137
3	5	219	148	18	1351.6	164.384	1187.21
4	5	315	249	13	1580.95	82.5397	1498.41
5	5	357	377	41	2112.04	229.692	1882.35
6	2	586	106	21	904.437	179.181	725.256
7	2	656	142	14	1082.32	106.707	975.61
8	2	538	163	22	1514.87	204.461	1310.41
9	2	848	215	15	1267.69	88.4434	1179.25
10	2	688	142	10	1031.98	72.6744	959.302
11	2	624	122	18	977.564	144.231	833.333
12	2	797	197	20	1235.88	125.471	1110.41
13	2	676	142	24	1050.3	177.515	872.781
14	2	813	148	13	910.209	79.9508	830.258
15	2	635	92	8	724.409	62.9921	661.417
16	2	932	161	23	863.734	123.391	740.343
17	2	801	157	22	980.025	137.328	842.697
18	2	763	142	7	930.537	45.8716	884.666
				MEAN	1120.96	125.361	995.6
				SD	347.193	52.2343	321.398
				MEDIAN	1006	124.4	878.7
				95% CI	910.2 - 1268	79.95 - 164.4	811.0 - 1179
MCW9680
Colony	YES/LA relative dilution factor	Number of colonies on YES/LA	Number of colonies on YE-ade+gua	Number of colonies on EMMG-his-ade	Frequency of Ade+ recombinants (x10-4)	Frequency of Ade+ His+ recombinants (x10-4)	Frequency of Ade+ His- recombinants (x10-4)
1	2000	181	339	39	9.36464	1.07735	8.28729
2	2000	138	397	2	14.3841	0.0724638	14.3116
3	2000	133	293	7	11.015	0.263158	10.7519
4	2000	151	412	5	13.6424	0.165563	13.4768
5	2000	138	397	1	14.3841	0.0362319	14.3478
6	2000	396	340	2	4.29293	0.0252525	4.26768
7	1000	238	207	5	8.69748	0.210084	8.48739
8	1000	251	286	4	11.3944	0.159363	11.2351
9	1000	209	171	2	8.18182	0.0956938	8.08612
10	1000	257	193	4	7.50973	0.155642	7.35409
11	1000	262	371	38	14.1603	1.45038	12.7099
12	1000	259	257	4	9.92278	0.15444	9.76834
13	1000	251	247	2	9.84064	0.0796813	9.76096
14	1000	290	268	2	9.24138	0.0689655	9.17241
15	1000	262	273	1	10.4198	0.0381679	10.3817
16	1000	285	294	0	10.3158	0	10.3158
17	1000	204	193	5	9.46078	0.245098	9.21569
18	1000	265	250	5	9.43396	0.188679	9.24528
19	1000	295	305	4	10.339	0.135593	10.2034
20	1000	252	190	4	7.53968	0.15873	7.38095
21	1000	264	282	5	10.6818	0.189394	10.4924
				MEAN	10.2011	0.236663	9.96441
				SD	2.48441	0.354006	2.41974
				MEDIAN	9.92	0.16	9.77
				95% CI	9.24 - 11.02	0.07 - 0.19	8.49 - 10.75
MCW9693
Colony	YES/LA relative dilution factor	Number of colonies on YES/LA	Number of colonies on YE-ade+gua	Number of colonies on EMMG-his-ade	Frequency of Ade+ recombinants (x10-4)	Frequency of Ade+ His+ recombinants (x10-4)	Frequency of Ade+ His- recombinants (x10-4)
1	200	100	583	22	291.5	11	280.5
2	200	79	760	53	481.013	33.5443	447.468
3	200	83	834	19	502.41	11.4458	490.964
4	200	329	1540	65	234.043	9.87842	224.164
5	200	244	1317	90	269.877	18.4426	251.434
6	200	429	1454	180	169.464	20.979	148.485
7	20	372	325	12	436.828	16.129	420.699
8	20	306	177	8	289.216	13.0719	276.144
9	20	363	358	5	493.113	6.88705	486.226
10	20	356	195	11	273.876	15.4494	258.427
11	20	330	219	9	331.818	13.6364	318.182
12	20	435	573	15	658.621	17.2414	641.379
13	20	358	285	15	398.045	20.9497	377.095
14	20	300	210	9	350	15	335
15	20	331	542	8	818.731	12.0846	806.647
16	20	339	362	8	533.923	11.7994	522.124
17	20	417	785	7	941.247	8.39329	932.854
18	20	337	191	10	283.383	14.8368	268.546
19	20	447	340	15	380.313	16.7785	363.535
20	20	365	236	10	323.288	13.6986	309.589
				MEAN	423.035	15.0623	407.973
				SD	196.571	5.74387	197.848
				MEDIAN	365.2	14.27	349.3
				95% CI	289.2 - 493.1	11.80 - 16.78	276.1 - 486.2
MCW9681
Colony	YES/LA relative dilution factor	Number of colonies on YES/LA	Number of colonies on YE-ade+gua	Number of colonies on EMMG-his-ade	Frequency of Ade+ recombinants (x10-4)	Frequency of Ade+ His+ recombinants (x10-4)	Frequency of Ade+ His- recombinants (x10-4)
1	2000	154	21	0	0.681818	0	0.681818
2	2000	93	54	1	2.90323	0.0537634	2.84946
3	2000	96	35	1	1.82292	0.0520833	1.77083
4	2000	124	16	1	0.645161	0.0403226	0.604839
5	2000	128	27	0	1.05469	0	1.05469
6	2000	95	47	0	2.47368	0	2.47368
7	2000	289	91	2	1.57439	0.0346021	1.53979
8	2000	236	82	3	1.73729	0.0635593	1.67373
9	2000	145	60	0	2.06897	0	2.06897
10	2000	191	53	1	1.38743	0.026178	1.36126
11	2000	238	50	0	1.05042	0	1.05042
12	2000	188	47	2	1.25	0.0531915	1.19681
13	2000	256	95	0	1.85547	0	1.85547
14	2000	203	94	3	2.31527	0.0738916	2.24138
15	2000	220	65	2	1.47727	0.0454545	1.43182
16	2000	198	83	1	2.09596	0.0252525	2.07071
17	2000	232	262	0	5.64655	0	5.64655
18	2000	199	85	0	2.13568	0	2.13568
19	2000	276	78	3	1.41304	0.0543478	1.3587
				MEAN	1.87312	0.0275077	1.84561
				SD	1.0901	0.0265847	1.0938
				MEDIAN	1.74	0.03	1.67
				95% CI	1.25 - 2.14	0.00 - 0.05	1.20 - 2.14
MCW9692
Colony	YES/LA relative dilution factor	Number of colonies on YES/LA	Number of colonies on YE-ade+gua	Number of colonies on EMMG-his-ade	Frequency of Ade+ recombinants (x10-4)	Frequency of Ade+ His+ recombinants (x10-4)	Frequency of Ade+ His- recombinants (x10-4)
1	200	182	8	0	2.1978	0	2.1978
2	200	187	4	0	1.06952	0	1.06952
3	200	183	13	0	3.55191	0	3.55191
4	200	223	7	0	1.56951	0	1.56951
5	200	191	3	0	0.78534	0	0.78534
6	2000	249	142	5	2.85141	0.100402	2.751
7	2000	249	161	13	3.23293	0.261044	2.97189
8	2000	187	99	1	2.64706	0.026738	2.62032
9	2000	197	98	6	2.48731	0.152284	2.33503
10	2000	193	146	2	3.78238	0.0518135	3.73057
11	2000	238	350	8	7.35294	0.168067	7.18487
12	2000	185	142	8	3.83784	0.216216	3.62162
13	2000	263	292	17	5.55133	0.323194	5.22814
14	2000	122	177	0	7.2541	0	7.2541
15	2000	294	294	3	5	0.0510204	4.94898
16	2000	218	316	4	7.24771	0.0917431	7.15596
17	2000	189	139	16	3.67725	0.42328	3.25397
18	2000	146	104	1	3.56164	0.0342466	3.5274
19	2000	195	243	1	6.23077	0.025641	6.20513
				MEAN	3.88888	0.101352	3.78753
				SD	2.04398	0.124969	2.0231
				MEDIAN	3.56	0.05	3.53
				95% CI	2.49 - 5.55	0.00 - 0.17	2.34 - 5.23
MCW9676
Colony	YES/LA relative dilution factor	Number of colonies on YES/LA	Number of colonies on YE-ade+gua	Number of colonies on EMMG-his-ade	Frequency of Ade+ recombinants (x10-4)	Frequency of Ade+ His+ recombinants (x10-4)	Frequency of Ade+ His- recombinants (x10-4)
1	4000	288	644	1	5.59028	0.00868056	5.5816
2	4000	237	1287	2	13.5759	0.021097	13.5549
3	4000	209	756	4	9.04306	0.0478469	8.99522
4	4000	176	517	12	7.34375	0.170455	7.1733
5	4000	256	727	3	7.09961	0.0292969	7.07031
6	1000	105	134	0	12.7619	0	12.7619
7	1000	103	110	1	10.6796	0.0970874	10.5825
8	1000	88	104	0	11.8182	0	11.8182
9	1000	111	151	0	13.6036	0	13.6036
10	1000	94	86	0	9.14894	0	9.14894
11	1000	99	132	0	13.3333	0	13.3333
12	1000	110	112	2	10.1818	0.181818	10
13	1000	89	104	2	11.6854	0.224719	11.4607
14	1000	138	136	0	9.85507	0	9.85507
15	1000	99	119	0	12.0202	0	12.0202
16	1000	168	193	1	11.4881	0.0595238	11.4286
17	1000	121	122	0	10.0826	0	10.0826
18	1000	112	200	2	17.8571	0.178571	17.6786
19	1000	138	153	0	11.087	0	11.087
20	1000	109	123	0	11.2844	0	11.2844
				MEAN	10.977	0.0509548	10.926
				SD	2.70969	0.0758143	2.70244
				MEDIAN	11.19	0	11.19
				95% CI	9.86 - 12.02	0.00 - 0.06	9.86 - 12.02
MCW9691
Colony	YES/LA relative dilution factor	Number of colonies on YES/LA	Number of colonies on YE-ade+gua	Number of colonies on EMMG-his-ade	Frequency of Ade+ recombinants (x10-4)	Frequency of Ade+ His+ recombinants (x10-4)	Frequency of Ade+ His- recombinants (x10-4)
1	20	131	467	0	1782.44	0	1782.44
2	20	145	284	2	979.31	6.89655	972.414
3	20	111	125	8	563.063	36.036	527.027
4	20	174	182	16	522.989	45.977	477.011
5	20	141	167	1	592.199	3.5461	588.652
6	20	228	955	1	2094.3	2.19298	2092.11
7	20	214	238	5	556.075	11.6822	544.393
8	20	165	79	8	239.394	24.2424	215.152
9	20	134	248	3	925.373	11.194	914.179
10	20	200	167	3	417.5	7.5	410
11	20	169	178	2	526.627	5.91716	520.71
12	20	184	142	5	385.87	13.587	372.283
13	20	131	535	3	2041.98	11.4504	2030.53
14	20	164	154	8	469.512	24.3902	445.122
15	20	164	178	3	542.683	9.14634	533.537
16	20	210	495	2	1178.57	4.7619	1173.81
17	20	182	814	1	2236.26	2.74725	2233.52
18	20	193	140	3	362.694	7.77202	354.922
19	20	201	186	3	462.687	7.46269	455.224
20	20	144	123	2	427.083	6.94444	420.139
21	20	197	172	3	436.548	7.61421	428.934
22	20	123	143	13	581.301	52.8455	528.455
23	20	235	172	6	365.957	12.766	353.191
24	20	183	291	9	795.082	24.5902	770.492
25	20	224	194	4	433.036	8.92857	424.107
				MEAN	796.742	14.0076	782.734
				SD	595.175	13.5395	599.803
				MEDIAN	542.7	8.93	527
				95% CI	436.5 - 795.1	6.94 - 12.77	428.9 - 770.5
MCW9677
Colony	YES/LA relative dilution factor	Number of colonies on YES/LA	Number of colonies on YE-ade+gua	Number of colonies on EMMG-his-ade	Frequency of Ade+ recombinants (x10-4)	Frequency of Ade+ His+ recombinants (x10-4)	Frequency of Ade+ His- recombinants (x10-4)
1	4000	278	706	2	6.34892	0.0179856	6.33094
2	4000	196	531	1	6.77296	0.0127551	6.7602
3	4000	213	630	4	7.39437	0.0469484	7.34742
4	4000	76	407	0	13.3882	0	13.3882
5	4000	133	570	0	10.7143	0	10.7143
6	4000	114	731	0	16.0307	0	16.0307
7	1000	124	103	0	8.30645	0	8.30645
8	1000	115	152	0	13.2174	0	13.2174
9	1000	96	108	0	11.25	0	11.25
10	1000	46	51	1	11.087	0.217391	10.8696
11	1000	66	70	2	10.6061	0.30303	10.303
12	1000	92	79	0	8.58696	0	8.58696
13	1000	67	73	0	10.8955	0	10.8955
14	1000	97	80	0	8.24742	0	8.24742
15	1000	84	86	0	10.2381	0	10.2381
16	1000	114	118	1	10.3509	0.0877193	10.2632
17	1000	98	86	1	8.77551	0.102041	8.67347
18	1000	98	148	0	15.102	0	15.102
19	1000	101	247	0	24.4554	0	24.4554
20	1000	121	87	2	7.19008	0.165289	7.02479
21	1000	95	227	0	23.8947	0	23.8947
				MEAN	11.5644	0.0453886	11.519
				SD	4.93623	0.0848356	4.95575
				MEDIAN	10.61	0	10.3
				95% CI	8.31 - 13.22	0.00 - 0.05	8.31 - 13.22
MCW9690
Colony	YES/LA relative dilution factor	Number of colonies on YES/LA	Number of colonies on YE-ade+gua	Number of colonies on EMMG-his-ade	Frequency of Ade+ recombinants (x10-4)	Frequency of Ade+ His+ recombinants (x10-4)	Frequency of Ade+ His- recombinants (x10-4)
1	20	263	539	13	1024.71	24.7148	1000
2	20	225	359	7	797.778	15.5556	782.222
3	20	190	266	8	700	21.0526	678.947
4	20	97	78	9	402.062	46.3918	355.67
5	20	100	117	9	585	45	540
6	20	120	145	32	604.167	133.333	470.833
7	10	206	214	4	1038.83	19.4175	1019.42
8	10	225	156	4	693.333	17.7778	675.556
9	10	229	148	6	646.288	26.2009	620.087
10	10	194	152	2	783.505	10.3093	773.196
11	10	190	157	5	826.316	26.3158	800
12	10	222	267	7	1202.7	31.5315	1171.17
13	10	233	275	2	1180.26	8.58369	1171.67
14	10	161	136	4	844.72	24.8447	819.876
15	10	208	189	9	908.654	43.2692	865.385
16	10	192	169	8	880.208	41.6667	838.542
17	10	183	206	2	1125.68	10.929	1114.75
18	10	105	215	15	2047.62	142.857	1904.76
19	10	187	90	6	481.283	32.0856	449.198
20	10	181	157	10	867.403	55.2486	812.155
				MEAN	882.027	38.8543	843.172
				SD	352.258	36.3747	341.254
				MEDIAN	835.5	26.26	806.1
				95% CI	693.3 - 1025	19.42 - 43.27	675.6 - 1000
MCW9678
Colony	YES/LA relative dilution factor	Number of colonies on YES/LA	Number of colonies on YE-ade+gua	Number of colonies on EMMG-his-ade	Frequency of Ade+ recombinants (x10-4)	Frequency of Ade+ His+ recombinants (x10-4)	Frequency of Ade+ His- recombinants (x10-4)
1	4000	159	120	1	1.88679	0.0157233	1.87107
2	4000	170	295	4	4.33824	0.0588235	4.27941
3	4000	291	146	0	1.2543	0	1.2543
4	4000	169	234	0	3.46154	0	3.46154
5	4000	164	110	0	1.67683	0	1.67683
6	4000	121	121	0	2.5	0	2.5
7	4000	69	61	0	2.21014	0	2.21014
8	4000	94	56	0	1.48936	0	1.48936
9	4000	86	51	1	1.48256	0.0290698	1.45349
10	4000	96	68	0	1.77083	0	1.77083
11	4000	63	36	0	1.42857	0	1.42857
12	4000	82	50	0	1.52439	0	1.52439
13	4000	58	45	0	1.93966	0	1.93966
14	4000	81	28	0	0.864198	0	0.864198
15	4000	76	51	0	1.67763	0	1.67763
16	4000	86	85	0	2.47093	0	2.47093
17	4000	63	15	0	0.595238	0	0.595238
18	4000	49	41	0	2.09184	0	2.09184
19	4000	70	34	0	1.21429	0	1.21429
20	4000	92	77	0	2.09239	0	2.09239
				MEAN	1.89849	0.00518083	1.89331
				SD	0.849942	0.0145379	0.841902
				MEDIAN	1.72	0	1.72
				95% CI	1.48 - 2.09	0	1.45 - 2.09
MCW9689
Colony	YES/LA relative dilution factor	Number of colonies on YES/LA	Number of colonies on YE-ade+gua	Number of colonies on EMMG-his-ade	Frequency of Ade+ recombinants (x10-4)	Frequency of Ade+ His+ recombinants (x10-4)	Frequency of Ade+ His- recombinants (x10-4)
1	4000	65	33	3	1.26923	0.115385	1.15385
2	4000	148	24	1	0.405405	0.0168919	0.388514
3	4000	68	62	1	2.27941	0.0367647	2.24265
4	4000	127	253	0	4.98031	0	4.98031
5	4000	188	138	1	1.83511	0.0132979	1.82181
6	4000	106	119	1	2.8066	0.0235849	2.78302
7	4000	141	188	0	3.33333	0	3.33333
8	4000	147	286	0	4.86395	0	4.86395
9	4000	154	91	2	1.47727	0.0324675	1.44481
10	4000	135	200	2	3.7037	0.037037	3.66667
11	4000	133	98	5	1.84211	0.093985	1.74812
12	4000	118	158	10	3.34746	0.211864	3.13559
13	4000	110	132	1	3	0.0227273	2.97727
14	4000	126	92	3	1.8254	0.0595238	1.76587
15	4000	88	95	3	2.69886	0.0852273	2.61364
16	4000	85	125	4	3.67647	0.117647	3.55882
17	4000	116	94	1	2.02586	0.0215517	2.00431
18	4000	157	244	3	3.88535	0.0477707	3.83758
19	4000	423	293	3	1.73168	0.0177305	1.71395
20	4000	550	307	6	1.39545	0.0272727	1.36818
21	4000	356	275	17	1.93118	0.119382	1.8118
22	4000	328	327	2	2.49238	0.0152439	2.47713
23	4000	420	416	4	2.47619	0.0238095	2.45238
				MEAN	2.57751	0.0495289	2.52798
				SD	1.14488	0.0519737	1.14907
				MEDIAN	2.48	0.03	2.45
				95% CI	1.84 - 3.33	0.02 - 0.06	1.77 - 3.14

## Sheet: Figure 5a
MCW9374
Colony	YES/LA relative dilution factor	Number of colonies on YES/LA	Number of colonies on YE-ade+gua	Number of colonies on EMMG-his-ade	Frequency of Ade+ recombinants (x10-4)	Frequency of Ade+ His+ recombinants (x10-4)	Frequency of Ade+ His- recombinants (x10-4)
1	500	107	20	8	3.73832	1.49533	2.24299
2	500	103	30	9	5.82524	1.74757	4.07767
3	500	108	21	8	3.88889	1.48148	2.40741
4	2500	201	338	180	6.72637	3.58209	3.14428
5	2500	192	186	53	3.875	1.10417	2.77083
6	2500	261	161	42	2.46743	0.643678	1.82375
7	2500	265	182	38	2.74717	0.573585	2.17358
8	2500	243	437	282	7.19342	4.64198	2.55144
9	5000	156	267	68	3.42308	0.871795	2.55128
10	5000	161	403	57	5.00621	0.708075	4.29814
11	5000	112	307	80	5.48214	1.42857	4.05357
12	5000	219	300	81	2.73973	0.739726	2
13	5000	142	352	44	4.95775	0.619718	4.33803
14	1000	252	152	66	6.03175	2.61905	3.4127
15	1000	247	75	24	3.03644	0.97166	2.06478
16	1000	283	144	22	5.08834	0.777385	4.31095
17	1000	211	88	51	4.17062	2.41706	1.75355
18	1000	272	108	39	3.97059	1.43382	2.53676
				MEAN	4.46491	1.5476	2.91732
				SD	1.40179	1.11816	0.927432
				MEDIAN	4.07	1.27	2.55
				95% CI	3.42 - 5.48	0.74 - 1.75	2.17 - 4.05
MCW9235
Colony	YES/LA relative dilution factor	Number of colonies on YES/LA	Number of colonies on YE-ade+gua	Number of colonies on EMMG-his-ade	Frequency of Ade+ recombinants (x10-4)	Frequency of Ade+ His+ recombinants (x10-4)	Frequency of Ade+ His- recombinants (x10-4)
1	250	165	685	38	166.061	9.21212	156.848
2	250	113	717	45	253.805	15.9292	237.876
3	250	167	564	32	135.09	7.66467	127.425
4	250	294	931	85	126.667	11.5646	115.102
5	250	182	854	40	187.692	8.79121	178.901
6	250	134	500	32	149.254	9.55224	139.701
7	250	134	505	120	150.746	35.8209	114.925
8	250	150	407	53	108.533	14.1333	94.4
9	250	137	390	19	113.869	5.54745	108.321
10	250	150	556	27	148.267	7.2	141.067
11	50	151	265	4	350.993	5.29801	345.695
12	50	167	246	13	294.611	15.5689	279.042
13	50	162	207	12	255.556	14.8148	240.741
14	50	147	97	16	131.973	21.7687	110.204
15	50	121	116	12	191.736	19.8347	171.901
16	50	226	161	6	142.478	5.30973	137.168
17	50	221	137	11	123.982	9.95475	114.027
18	50	280	155	9	110.714	6.42857	104.286
19	50	245	366	26	298.776	21.2245	277.551
20	50	260	133	11	102.308	8.46154	93.8462
				MEAN	177.155	12.704	164.451
				SD	73.5229	7.55755	72.7708
				MEDIAN	148.8	9.75	138.4
				95% CI	126.7 - 191.7	7.67 - 15.57	114.0 - 178.9
MCW9793
Colony	YES/LA relative dilution factor	Number of colonies on YES/LA	Number of colonies on YE-ade+gua	Number of colonies on EMMG-his-ade	Frequency of Ade+ recombinants (x10-4)	Frequency of Ade+ His+ recombinants (x10-4)	Frequency of Ade+ His- recombinants (x10-4)
1	500	125	39	21	6.24	3.36	2.88
2	500	163	47	25	5.76687	3.06748	2.69939
3	500	178	58	12	6.51685	1.34831	5.16854
4	1000	551	239	48	4.33757	0.871143	3.46642
5	1000	735	456	57	6.20408	0.77551	5.42857
6	1000	582	227	52	3.90034	0.893471	3.00687
7	1000	731	359	169	4.91108	2.3119	2.59918
8	1000	439	166	36	3.78132	0.820046	2.96128
9	2500	186	182	53	3.91398	1.13978	2.77419
10	2500	174	190	48	4.36782	1.10345	3.26437
11	2500	198	186	41	3.75758	0.828283	2.92929
12	2500	192	217	44	4.52083	0.916667	3.60417
13	2500	167	263	36	6.2994	0.862275	5.43713
14	2500	110	141	27	5.12727	0.981818	4.14545
15	2500	88	93	26	4.22727	1.18182	3.04545
16	2500	93	95	24	4.08602	1.03226	3.05376
17	2500	89	95	13	4.26966	0.58427	3.68539
18	2500	79	88	23	4.4557	1.16456	3.29114
				MEAN	4.81576	1.29128	3.52448
				SD	0.961787	0.789267	0.921498
				MEDIAN	4.41	1.01	3.16
				95% CI	4.09 - 5.77	0.86 - 1.18	2.93 - 3.69
MCW9794
Colony	YES/LA relative dilution factor	Number of colonies on YES/LA	Number of colonies on YE-ade+gua	Number of colonies on EMMG-his-ade	Frequency of Ade+ recombinants (x10-4)	Frequency of Ade+ His+ recombinants (x10-4)	Frequency of Ade+ His- recombinants (x10-4)
1	100	621	95	14	15.2979	2.25443	13.0435
2	100	608	61	14	10.0329	2.30263	7.73026
3	100	653	57	10	8.72894	1.53139	7.19755
4	100	525	68	14	12.9524	2.66667	10.2857
5	100	582	177	28	30.4124	4.811	25.6014
6	100	980	221	26	22.551	2.65306	19.898
7	100	885	91	30	10.2825	3.38983	6.89266
8	100	791	131	20	16.5613	2.52845	14.0329
9	100	855	178	37	20.8187	4.32749	16.4912
10	100	733	84	19	11.4598	2.59209	8.86767
11	500	99	48	12	9.69697	2.42424	7.27273
12	500	170	91	26	10.7059	3.05882	7.64706
13	500	134	89	27	13.2836	4.02985	9.25373
14	500	162	98	22	12.0988	2.71605	9.38272
15	500	174	125	35	14.3678	4.02299	10.3448
16	1000	79	135	27	17.0886	3.41772	13.6709
17	1000	89	100	39	11.236	4.38202	6.85393
18	1000	90	142	29	15.7778	3.22222	12.5556
19	1000	103	125	23	12.1359	2.23301	9.90291
20	1000	89	203	99	22.809	11.1236	11.6854
				MEAN	14.9149	3.48438	11.4305
				SD	5.52706	1.99418	4.80634
				MEDIAN	13.12	2.89	10.09
				95% CI	11.24 - 16.56	2.53 - 4.02	7.73 - 13.04
MCW9587
Colony	YES/LA relative dilution factor	Number of colonies on YES/LA	Number of colonies on YE-ade+gua	Number of colonies on EMMG-his-ade	Frequency of Ade+ recombinants (x10-4)	Frequency of Ade+ His+ recombinants (x10-4)	Frequency of Ade+ His- recombinants (x10-4)
1	2000	50	83	0	8.3	0	8.3
2	2000	71	125	0	8.80282	0	8.80282
3	2000	68	109	0	8.01471	0	8.01471
4	2000	71	86	0	6.05634	0	6.05634
5	2000	59	88	1	7.45763	0.0847458	7.37288
6	1000	118	118	1	10	0.0847458	9.91525
7	1000	276	147	1	5.32609	0.0362319	5.28986
8	1000	248	168	1	6.77419	0.0403226	6.73387
9	1000	257	128	0	4.98054	0	4.98054
10	1000	309	163	1	5.27508	0.0323625	5.24272
11	1000	263	148	1	5.62738	0.0380228	5.58935
12	1000	187	115	0	6.14973	0	6.14973
13	1000	174	91	0	5.22989	0	5.22989
14	1000	232	114	0	4.91379	0	4.91379
15	1000	184	77	0	4.18478	0	4.18478
16	1000	238	144	0	6.05042	0	6.05042
17	1000	186	117	0	6.29032	0	6.29032
18	1000	190	97	1	5.10526	0.0526316	5.05263
19	1000	227	87	2	3.8326	0.0881057	3.74449
20	1000	210	110	3	5.2381	0.142857	5.09524
				MEAN	6.18048	0.0300013	6.15048
				SD	1.60089	0.0415076	1.6022
				MEDIAN	5.84	0	5.82
				95% CI	5.23 - 6.77	0.00 - 0.04	5.10 - 6.73
MCW9570
Colony	YES/LA relative dilution factor	Number of colonies on YES/LA	Number of colonies on YE-ade+gua	Number of colonies on EMMG-his-ade	Frequency of Ade+ recombinants (x10-4)	Frequency of Ade+ His+ recombinants (x10-4)	Frequency of Ade+ His- recombinants (x10-4)
1	100	322	230	11	71.4286	3.41615	68.0124
2	100	333	248	6	74.4745	1.8018	72.6727
3	100	328	136	3	41.4634	0.914634	40.5488
4	100	291	181	11	62.1993	3.78007	58.4192
5	100	231	176	9	76.1905	3.8961	72.2944
6	100	226	187	7	82.7434	3.09735	79.646
7	100	247	377	7	152.632	2.83401	149.798
8	100	131	113	8	86.2595	6.10687	80.1527
9	100	209	221	9	105.742	4.30622	101.435
10	100	208	165	2	79.3269	0.961538	78.3654
11	100	187	204	4	109.091	2.13904	106.952
12	100	240	286	9	119.167	3.75	115.417
13	100	418	248	25	59.3301	5.98086	53.3493
14	100	205	291	0	141.951	0	141.951
15	100	185	191	7	103.243	3.78378	99.4595
16	100	166	287	10	172.892	6.0241	166.867
17	100	185	539	5	291.351	2.7027	288.649
18	100	183	150	2	81.9672	1.0929	80.8743
19	100	168	173	4	102.976	2.38095	100.595
20	100	156	211	4	135.256	2.5641	132.692
				MEAN	107.484	3.07666	104.408
				SD	54.7083	1.71756	54.7182
				MEDIAN	94.62	2.97	90.17
				95% CI	76.19 - 119.2	2.14 - 3.78	72.67 - 115.4
MCW9826
Colony	YES/LA relative dilution factor	Number of colonies on YES/LA	Number of colonies on YE-ade+gua	Number of colonies on EMMG-his-ade	Frequency of Ade+ recombinants (x10-4)	Frequency of Ade+ His+ recombinants (x10-4)	Frequency of Ade+ His- recombinants (x10-4)
1	2000	67	12	0	0.895522	0	0.895522
2	2000	51	10	0	0.980392	0	0.980392
3	2000	63	8	0	0.634921	0	0.634921
4	2000	75	7	0	0.466667	0	0.466667
5	4000	246	84	0	0.853659	0	0.853659
6	4000	362	136	0	0.939227	0	0.939227
7	4000	399	211	0	1.32206	0	1.32206
8	4000	302	104	0	0.860927	0	0.860927
9	4000	318	61	0	0.47956	0	0.47956
10	4000	278	62	0	0.557554	0	0.557554
11	4000	327	101	0	0.772171	0	0.772171
12	4000	297	74	0	0.622896	0	0.622896
13	4000	363	86	0	0.592287	0	0.592287
14	4000	361	92	0	0.637119	0	0.637119
15	4000	302	95	0	0.786424	0	0.786424
16	4000	288	88	1	0.763889	0.00868056	0.755208
17	4000	411	84	0	0.510949	0	0.510949
18	4000	422	108	0	0.63981	0	0.63981
19	4000	299	136	0	1.13712	0	1.13712
				MEAN	0.760692	0.000456871	0.760235
				SD	0.228135	0.00199146	0.228137
				MEDIAN	0.76	0	0.76
				95% CI	0.59 - 0.90	0	0.59 - 0.90
MCW9824
Colony	YES/LA relative dilution factor	Number of colonies on YES/LA	Number of colonies on YE-ade+gua	Number of colonies on EMMG-his-ade	Frequency of Ade+ recombinants (x10-4)	Frequency of Ade+ His+ recombinants (x10-4)	Frequency of Ade+ His- recombinants (x10-4)
1	2000	142	56	0	1.97183	0	1.97183
2	2000	132	44	0	1.66667	0	1.66667
3	2000	114	26	0	1.14035	0	1.14035
4	2000	137	51	0	1.86131	0	1.86131
5	2000	247	17	0	0.34413	0	0.34413
6	2000	277	39	0	0.703971	0	0.703971
7	2000	259	14	2	0.27027	0.03861	0.23166
8	2000	238	6	0	0.12605	0	0.12605
9	2000	220	141	0	3.20455	0	3.20455
10	4000	222	43	0	0.484234	0	0.484234
11	4000	188	151	14	2.00798	0.18617	1.82181
12	4000	165	52	0	0.787879	0	0.787879
13	4000	193	54	0	0.699482	0	0.699482
14	4000	195	78	1	1	0.0128205	0.987179
15	4000	162	141	1	2.17593	0.0154321	2.16049
16	4000	253	95	0	0.938735	0	0.938735
17	4000	182	90	1	1.23626	0.0137363	1.22253
18	4000	478	44	0	0.230126	0	0.230126
19	4000	167	41	0	0.613772	0	0.613772
20	4000	126	63	0	1.25	0	1.25
21	4000	134	67	0	1.25	0	1.25
22	4000	202	65	1	0.804455	0.0123762	0.792079
23	4000	166	76	0	1.14458	0	1.14458
24	4000	199	60	0	0.753769	0	0.753769
				MEAN	1.1111	0.0116311	1.09947
				SD	0.733506	0.0382484	0.725723
				MEDIAN	0.97	0	0.96
				95% CI	0.70 - 1.25	0	0.70 - 1.25

## Sheet: Figure 5b
MCW8700
Colony	YES/LA relative dilution factor	Number of colonies on YES/LA	Number of colonies on YE-ade+gua	Number of colonies on EMMG-his-ade	Frequency of Ade+ recombinants (x10-4)	Frequency of Ade+ His+ recombinants (x10-4)	Frequency of Ade+ His- recombinants (x10-4)
1	5000	145	815	233	11.2414	3.21379	8.02759
2	5000	291	719	172	4.94158	1.18213	3.75945
3	5000	235	534	95	4.54468	0.808511	3.73617
4	5000	297	531	197	3.57576	1.3266	2.24916
5	5000	265	533	208	4.02264	1.56981	2.45283
6	500	291	49	32	3.3677	2.19931	1.16838
7	500	199	85	61	8.54271	6.13065	2.41206
8	1000	607	301	73	4.95881	1.20264	3.75618
9	1000	383	325	91	8.48564	2.37598	6.10966
10	1000	524	253	102	4.82824	1.94656	2.88168
11	500	515	279	68	10.835	2.64078	8.19417
12	500	552	231	73	8.36957	2.64493	5.72464
13	500	442	237	71	10.724	3.21267	7.51131
14	500	539	207	62	7.68089	2.30056	5.38033
15	500	598	282	71	9.43144	2.37458	7.05686
16	1000	262	225	128	8.58779	4.8855	3.70229
17	1000	426	185	74	4.34272	1.73709	2.60563
18	1000	545	225	70	4.12844	1.2844	2.84404
19	1000	317	230	94	7.25552	2.9653	4.29022
20	1000	406	296	145	7.29064	3.57143	3.71921
21	1000	477	171	52	3.58491	1.09015	2.49476
22	1000	532	325	92	6.10902	1.72932	4.3797
23	1000	552	198	85	3.58696	1.53986	2.0471
24	1000	505	238	100	4.71287	1.9802	2.73267
25	1000	691	404	145	5.8466	2.09841	3.74819
26	1000	644	266	80	4.13043	1.24224	2.8882
27	1000	585	220	75	3.76068	1.28205	2.47863
28	1000	585	365	134	6.23932	2.2906	3.94872
29	1000	208	118	54	5.67308	2.59615	3.07692
30	1000	207	122	37	5.89372	1.78744	4.10628
31	1000	189	76	29	4.02116	1.53439	2.48677
32	1000	149	91	22	6.10738	1.47651	4.63087
33	1000	203	90	57	4.4335	2.80788	1.62562
34	1000	191	106	56	5.54974	2.93194	2.6178
35	1000	78	27	13	3.46154	1.66667	1.79487
36	1000	214	57	24	2.66355	1.1215	1.54206
37	1000	152	144	69	9.47368	4.53947	4.93421
38	1000	180	117	96	6.5	5.33333	1.16667
39	1000	189	113	29	5.97884	1.53439	4.44444
40	1000	266	112	35	4.21053	1.31579	2.89474
41	1000	270	45	22	1.66667	0.814815	0.851852
42	1000	116	51	16	4.39655	1.37931	3.01724
43	1000	106	53	12	5	1.13208	3.86792
44	1000	220	115	32	5.22727	1.45455	3.77273
				MEAN	5.80416	2.18755	3.61661
				SD	2.30062	1.20125	1.76552
				MEDIAN	5.11	1.76	3.39
				95% CI	4.43 - 6.11	1.53 - 2.30	2.73 - 3.77
MCW8888
Colony	YES/LA relative dilution factor	Number of colonies on YES/LA	Number of colonies on YE-ade+gua	Number of colonies on EMMG-his-ade	Frequency of Ade+ recombinants (x10-4)	Frequency of Ade+ His+ recombinants (x10-4)	Frequency of Ade+ His- recombinants (x10-4)
1	5	290	47	19	324.138	131.034	193.103
2	5	282	77	25	546.099	177.305	368.794
3	5	254	65	23	511.811	181.102	330.709
4	5	481	211	5	877.339	20.79	856.549
5	5	527	155	11	588.235	41.7457	546.49
6	5	674	522	35	1548.96	103.858	1445.1
7	5	647	265	32	819.165	98.9181	720.247
8	5	728	287	44	788.462	120.879	667.582
9	5	568	249	23	876.761	80.9859	795.775
10	5	483	259	22	1072.46	91.0973	981.366
11	5	484	183	31	756.198	128.099	628.099
12	5	576	306	31	1062.5	107.639	954.861
13	5	472	154	32	652.542	135.593	516.949
14	5	497	187	28	752.515	112.676	639.839
15	5	482	244	18	1012.45	74.6888	937.759
16	5	470	219	44	931.915	187.234	744.681
17	5	515	294	45	1141.75	174.757	966.99
18	5	501	319	27	1273.45	107.784	1165.67
19	5	587	295	24	1005.11	81.7717	923.339
20	5	534	214	19	801.498	71.161	730.337
21	5	593	189	31	637.437	104.553	532.884
22	5	556	309	39	1111.51	140.288	971.223
23	5	459	339	12	1477.12	52.2876	1424.84
24	5	628	260	29	828.025	92.3567	735.669
25	5	425	130	8	611.765	37.6471	574.118
26	5	682	325	22	953.079	64.5161	888.563
27	5	770	553	28	1436.36	72.7273	1363.64
28	5	525	364	31	1386.67	118.095	1268.57
29	5	536	353	24	1317.16	89.5522	1227.61
30	10	260	132	20	507.692	76.9231	430.769
31	10	268	53	19	197.761	70.8955	126.866
32	10	315	136	24	431.746	76.1905	355.556
33	10	173	88	8	508.671	46.2428	462.428
34	10	178	215	6	1207.87	33.7079	1174.16
35	10	185	100	10	540.541	54.0541	486.486
36	10	215	341	16	1586.05	74.4186	1511.63
37	10	191	78	8	408.377	41.8848	366.492
38	10	260	210	26	807.692	100	707.692
39	10	220	422	32	1918.18	145.455	1772.73
40	10	279	255	70	913.978	250.896	663.082
41	10	172	111	13	645.349	75.5814	569.767
42	10	243	187	30	769.547	123.457	646.091
43	10	229	260	33	1135.37	144.105	991.266
44	5	170	118	7	1388.24	82.3529	1305.88
45	5	354	136	25	768.362	141.243	627.119
46	5	186	165	7	1774.19	75.2688	1698.92
47	5	169	71	8	840.237	94.6746	745.562
48	5	176	59	4	670.455	45.4545	625
				MEAN	919.225	99.0406	820.184
				SD	385.132	46.2664	385.38
				MEDIAN	834.1	91.73	733
				95% CI	756.2 - 1012	75.58 - 107.8	628.1 - 937.8
MCW9000
Colony	YES/LA relative dilution factor	Number of colonies on YES/LA	Number of colonies on YE-ade+gua	Number of colonies on EMMG-his-ade	Frequency of Ade+ recombinants (x10-4)	Frequency of Ade+ His+ recombinants (x10-4)	Frequency of Ade+ His- recombinants (x10-4)
1	400	117	51	0	10.8974	0	10.8974
2	400	59	30	0	12.7119	0	12.7119
3	400	91	41	0	11.2637	0	11.2637
4	400	131	49	0	9.35115	0	9.35115
5	400	116	44	0	9.48276	0	9.48276
6	400	120	72	0	15	0	15
7	400	96	52	1	13.5417	0.260417	13.2813
8	400	96	58	1	15.1042	0.260417	14.8438
9	400	112	45	1	10.0446	0.223214	9.82143
10	200	129	37	0	14.3411	0	14.3411
11	200	96	27	0	14.0625	0	14.0625
12	200	176	42	0	11.9318	0	11.9318
13	200	142	36	1	12.6761	0.352113	12.3239
14	200	142	45	0	15.8451	0	15.8451
15	200	264	99	0	18.75	0	18.75
16	200	160	77	0	24.0625	0	24.0625
17	200	226	51	0	11.2832	0	11.2832
18	200	279	60	0	10.7527	0	10.7527
19	200	403	76	0	9.42928	0	9.42928
20	1000	211	468	0	22.1801	0	22.1801
21	1000	235	210	1	8.93617	0.0425532	8.89362
22	1000	188	273	1	14.5213	0.0531915	14.4681
23	1000	202	455	0	22.5248	0	22.5248
24	1000	381	343	4	9.00262	0.104987	8.89764
25	1000	243	259	2	10.6584	0.0823045	10.5761
26	1000	155	143	1	9.22581	0.0645161	9.16129
27	1000	316	348	0	11.0127	0	11.0127
28	1000	319	298	14	9.34169	0.438871	8.90282
				MEAN	13.1405	0.0672351	13.0733
				SD	4.24013	0.122031	4.26716
				MEDIAN	11.61	0	11.61
				95% CI	10.66 - 14.34	0.00 - 0.05	10.58 - 14.34
MCW9002
Colony	YES/LA relative dilution factor	Number of colonies on YES/LA	Number of colonies on YE-ade+gua	Number of colonies on EMMG-his-ade	Frequency of Ade+ recombinants (x10-4)	Frequency of Ade+ His+ recombinants (x10-4)	Frequency of Ade+ His- recombinants (x10-4)
1	100	217	324	42	149.309	19.3548	129.954
2	100	171	757	31	442.69	18.1287	424.561
3	100	136	995	38	731.618	27.9412	703.676
4	100	220	1065	24	484.091	10.9091	473.182
5	100	312	923	27	295.833	8.65385	287.179
6	10	278	86	3	309.353	10.7914	298.561
7	10	330	235	7	712.121	21.2121	690.909
8	10	272	158	4	580.882	14.7059	566.176
9	10	295	92	11	311.864	37.2881	274.576
10	10	216	105	1	486.111	4.62963	481.481
11	20	203	157	1	386.7	2.46305	384.236
12	20	110	78	2	354.545	9.09091	345.455
13	20	174	151	6	433.908	17.2414	416.667
14	20	175	198	9	565.714	25.7143	540
15	20	251	226	9	450.199	17.9283	432.271
16	20	294	438	11	744.898	18.7075	726.19
17	20	311	451	14	725.08	22.508	702.572
18	20	275	364	9	661.818	16.3636	645.455
19	20	257	255	6	496.109	11.6732	484.436
20	20	81	67	2	413.58	12.3457	401.235
21	20	87	124	1	712.644	5.74713	706.897
22	20	100	181	2	905	10	895
23	20	90	156	4	866.667	22.2222	844.444
24	20	92	128	5	695.652	27.1739	668.478
25	20	100	144	6	720	30	690
26	20	94	101	0	537.234	0	537.234
				MEAN	545.139	16.2613	528.878
				SD	191.161	9.0424	189.538
				MEDIAN	516.7	16.8	510.8
				95% CI	433.9 - 712.1	10.79 - 21.21	416.7 - 690.0
MCW9838
Colony	YES/LA relative dilution factor	Number of colonies on YES/LA	Number of colonies on YE-ade+gua	Number of colonies on EMMG-his-ade	Frequency of Ade+ recombinants (x10-4)	Frequency of Ade+ His+ recombinants (x10-4)	Frequency of Ade+ His- recombinants (x10-4)
1	1000	125	57	13	4.56	1.04	3.52
2	1000	152	95	19	6.25	1.25	5
3	1000	107	25	7	2.33645	0.654206	1.68224
4	1000	103	41	11	3.98058	1.06796	2.91262
5	1000	97	30	17	3.09278	1.75258	1.34021
6	1000	87	33	15	3.7931	1.72414	2.06897
7	1000	110	38	21	3.45455	1.90909	1.54545
8	1000	139	35	10	2.51799	0.719424	1.79856
9	1000	77	60	7	7.79221	0.909091	6.88312
10	1000	103	21	10	2.03883	0.970874	1.06796
11	1000	173	64	19	3.69942	1.09827	2.60116
12	1000	140	33	15	2.35714	1.07143	1.28571
13	1000	60	18	11	3	1.83333	1.16667
14	1000	175	35	17	2	0.971429	1.02857
15	5000	294	695	91	4.72789	0.619048	4.10884
16	5000	297	641	101	4.3165	0.680135	3.63636
17	5000	355	817	94	4.60282	0.529577	4.07324
18	5000	326	627	134	3.84663	0.822086	3.02454
19	5000	174	316	46	3.63218	0.528736	3.10345
20	5000	279	396	116	2.83871	0.831541	2.00717
21	5000	259	360	85	2.77992	0.656371	2.12355
22	5000	272	486	95	3.57353	0.698529	2.875
23	5000	205	405	191	3.95122	1.86341	2.0878
24	5000	340	433	65	2.54706	0.382353	2.16471
25	5000	177	513	101	5.79661	1.14124	4.65537
26	5000	304	435	156	2.86184	1.02632	1.83553
27	5000	265	478	144	3.60755	1.08679	2.52075
28	5000	285	442	74	3.10175	0.519298	2.58246
29	5000	209	452	100	4.32536	0.956938	3.36842
				MEAN	3.70285	1.01083	2.69201
				SD	1.29331	0.432923	1.34077
				MEDIAN	3.61	0.97	2.52
				95% CI	2.86 - 3.98	0.70 - 1.09	1.84 - 3.10
MCW9840
Colony	YES/LA relative dilution factor	Number of colonies on YES/LA	Number of colonies on YE-ade+gua	Number of colonies on EMMG-his-ade	Frequency of Ade+ recombinants (x10-4)	Frequency of Ade+ His+ recombinants (x10-4)	Frequency of Ade+ His- recombinants (x10-4)
1	500	81	185	20	45.679	4.93827	40.7407
2	500	74	103	34	27.8378	9.18919	18.6486
3	500	65	117	68	36	20.9231	15.0769
4	500	161	125	42	15.528	5.21739	10.3106
5	500	97	155	89	31.9588	18.3505	13.6082
6	500	74	208	130	56.2162	35.1351	21.0811
7	500	67	119	69	35.5224	20.597	14.9254
8	500	129	210	87	32.5581	13.4884	19.0698
9	500	50	72	42	28.8	16.8	12
10	500	137	136	83	19.854	12.1168	7.73723
11	500	74	127	42	34.3243	11.3514	22.973
12	500	46	166	26	72.1739	11.3043	60.8696
13	500	91	149	68	32.7473	14.9451	17.8022
14	500	87	113	48	25.977	11.0345	14.9425
15	250	326	233	75	28.589	9.20245	19.3865
16	250	225	269	196	47.8222	34.8444	12.9778
17	250	217	240	75	44.2396	13.8249	30.4147
18	250	252	384	106	60.9524	16.8254	44.127
19	250	258	299	111	46.3566	17.2093	29.1473
20	250	310	369	124	47.6129	16	31.6129
21	250	275	238	86	34.6182	12.5091	22.1091
22	250	304	343	106	45.1316	13.9474	31.1842
23	250	268	374	120	55.8209	17.9104	37.9104
24	250	235	338	93	57.5319	15.8298	41.7021
25	250	284	375	89	52.8169	12.5352	40.2817
26	250	196	163	52	33.2653	10.6122	22.6531
27	250	239	242	52	40.5021	8.70293	31.7992
28	250	311	302	107	38.8424	13.7621	25.0804
29	250	226	269	64	47.6106	11.3274	36.2832
				MEAN	40.5824	14.8426	25.7398
				SD	12.9077	6.82448	12.4153
				MEDIAN	38.84	13.76	22.65
				95% CI	32.75 - 47.61	11.33 - 16.80	17.80 - 31.61
MCW9842
Colony	YES/LA relative dilution factor	Number of colonies on YES/LA	Number of colonies on YE-ade+gua	Number of colonies on EMMG-his-ade	Frequency of Ade+ recombinants (x10-4)	Frequency of Ade+ His+ recombinants (x10-4)	Frequency of Ade+ His- recombinants (x10-4)
1	200	1027	79	0	3.84615	0	3.84615
2	200	1383	46	0	1.66305	0	1.66305
3	200	1322	41	0	1.55068	0	1.55068
4	200	1336	51	0	1.90868	0	1.90868
5	200	1042	22	0	1.05566	0	1.05566
6	200	1100	106	0	4.81818	0	4.81818
7	200	1291	75	0	2.90473	0	2.90473
8	200	1007	35	0	1.73784	0	1.73784
9	200	1008	50	0	2.48016	0	2.48016
10	200	1246	116	0	4.6549	0	4.6549
11	200	1106	60	0	2.71248	0	2.71248
12	200	908	42	0	2.31278	0	2.31278
13	200	828	23	0	1.38889	0	1.38889
14	200	845	82	0	4.85207	0	4.85207
15	4000	80	72	0	2.25	0	2.25
16	4000	57	44	0	1.92982	0	1.92982
17	4000	62	101	0	4.07258	0	4.07258
18	4000	49	85	0	4.33673	0	4.33673
19	4000	119	35	0	0.735294	0	0.735294
20	4000	50	63	0	3.15	0	3.15
21	4000	67	44	0	1.64179	0	1.64179
22	4000	215	59	0	0.686047	0	0.686047
23	4000	74	45	0	1.52027	0	1.52027
24	4000	56	31	0	1.38393	0	1.38393
25	4000	52	47	0	2.25962	0	2.25962
26	4000	159	67	0	1.05346	0	1.05346
27	4000	42	33	0	1.96429	0	1.96429
28	4000	59	36	0	1.52542	0	1.52542
29	4000	60	57	0	2.375	0	2.375
				MEAN	2.3714	0	2.3714
				SD	1.23035	0	1.23035
				MEDIAN	1.96	0	1.96
				95% CI	1.55 - 2.71	0	1.55 - 2.71
MCW9844
Colony	YES/LA relative dilution factor	Number of colonies on YES/LA	Number of colonies on YE-ade+gua	Number of colonies on EMMG-his-ade	Frequency of Ade+ recombinants (x10-4)	Frequency of Ade+ His+ recombinants (x10-4)	Frequency of Ade+ His- recombinants (x10-4)
1	200	483	45	0	4.65839	0	4.65839
2	200	487	30	0	3.08008	0	3.08008
3	200	629	45	1	3.57711	0.0794913	3.49762
4	200	515	13	0	1.26214	0	1.26214
5	200	430	20	0	2.32558	0	2.32558
6	200	1602	69	0	2.15356	0	2.15356
7	200	1467	75	0	2.55624	0	2.55624
8	200	1600	91	1	2.84375	0.03125	2.8125
9	200	1459	93	0	3.18711	0	3.18711
10	200	1579	67	0	2.1216	0	2.1216
11	4000	67	179	0	6.6791	0	6.6791
12	4000	92	137	2	3.72283	0.0543478	3.66848
13	4000	131	270	13	5.15267	0.248092	4.90458
14	4000	70	80	0	2.85714	0	2.85714
15	4000	112	248	1	5.53571	0.0223214	5.51339
16	4000	64	58	0	2.26562	0	2.26562
17	4000	161	106	1	1.64596	0.015528	1.63043
18	4000	118	171	1	3.62288	0.0211864	3.60169
19	4000	177	89	0	1.25706	0	1.25706
20	4000	109	116	2	2.66055	0.0458716	2.61468
21	4000	129	161	1	3.12016	0.0193798	3.10078
22	4000	83	67	0	2.01807	0	2.01807
23	4000	118	123	1	2.60593	0.0211864	2.58475
24	4000	134	213	2	3.97388	0.0373134	3.93657
25	4000	138	545	2	9.87319	0.0362319	9.83696
				MEAN	3.39025	0.025288	3.36496
				SD	1.88061	0.0510855	1.86618
				MEDIAN	2.86	0	2.86
				95% CI	2.33 - 3.62	0.00 - 0.02	2.33 - 3.60

## Sheet: Figure 5c
MCW7132
Colony	YES/LA relative dilution factor	Number of colonies on YES/LA	Number of colonies on YE-ade+gua	Number of colonies on EMMG-his-ade	Frequency of Ade+ recombinants (x10-4)	Frequency of Ade+ His+ recombinants (x10-4)	Frequency of Ade+ His- recombinants (x10-4)
1	2000	329	294	53	4.46809	0.805471	3.66261
2	2000	392	448	101	5.71429	1.28827	4.42602
3	1000	403	183	50	4.54094	1.24069	3.30025
4	1000	412	277	59	6.7233	1.43204	5.29126
5	1000	522	308	73	5.90038	1.39847	4.50192
6	1000	179	167	40	9.32961	2.23464	7.09497
7	1000	361	288	93	7.97784	2.57618	5.40166
8	1000	485	397	158	8.18557	3.25773	4.92784
9	1000	440	276	75	6.27273	1.70455	4.56818
10	1000	646	961	413	14.8762	6.39319	8.48297
11	1000	817	368	70	4.50428	0.856793	3.64749
12	1000	997	410	55	4.11234	0.551655	3.56068
13	1000	554	285	49	5.1444	0.884477	4.25993
14	1000	917	342	47	3.72955	0.512541	3.21701
15	1000	574	279	56	4.86063	0.97561	3.88502
16	1000	257	104	26	4.04669	1.01167	3.03502
17	1000	234	107	19	4.57265	0.811966	3.76068
18	1000	263	178	18	6.76806	0.684411	6.08365
19	1000	251	149	56	5.93625	2.23108	3.70518
20	1000	264	126	28	4.77273	1.06061	3.71212
21	1000	267	121	19	4.53184	0.71161	3.82022
22	1000	239	182	15	7.61506	0.627615	6.98745
23	1000	219	175	40	7.99087	1.82648	6.16438
24	1000	271	145	14	5.35055	0.516605	4.83395
25	1000	291	168	36	5.7732	1.23711	4.53608
26	1000	296	139	34	4.69595	1.14865	3.5473
27	1000	217	125	10	5.76037	0.460829	5.29954
28	1000	212	90	18	4.24528	0.849057	3.39623
29	1000	289	195	35	6.7474	1.21107	5.53633
				MEAN	6.03955	1.39659	4.64296
				SD	2.22979	1.17038	1.32684
				MEDIAN	5.71	1.06	4.43
				95% CI	4.57 - 6.72	0.81 - 1.40	3.71 - 5.29
MCW7134
Colony	YES/LA relative dilution factor	Number of colonies on YES/LA	Number of colonies on YE-ade+gua	Number of colonies on EMMG-his-ade	Frequency of Ade+ recombinants (x10-4)	Frequency of Ade+ His+ recombinants (x10-4)	Frequency of Ade+ His- recombinants (x10-4)
1	50	448	1095	169	488.839	75.4464	413.393
2	50	685	1740	288	508.029	84.0876	423.942
3	50	650	1844	418	567.385	128.615	438.769
4	50	1041	1874	382	360.038	73.391	286.647
5	50	667	1905	233	571.214	69.8651	501.349
6	10	452	255	46	564.159	101.77	462.389
7	10	422	291	36	689.573	85.3081	604.265
8	10	424	262	93	617.925	219.34	398.585
9	10	471	365	55	774.947	116.773	658.174
10	10	419	370	67	883.055	159.905	723.15
11	10	337	387	48	1148.37	142.433	1005.93
12	10	364	295	47	810.44	129.121	681.319
13	10	452	370	54	818.584	119.469	699.115
14	10	400	267	78	667.5	195	472.5
15	10	346	234	28	676.301	80.9249	595.376
16	10	473	557	94	1177.59	198.732	978.858
17	10	412	367	36	890.777	87.3786	803.398
18	10	519	227	52	437.38	100.193	337.187
19	10	459	467	41	1017.43	89.3246	928.105
20	20	276	445	81	806.159	146.739	659.42
21	20	269	371	67	689.591	124.535	565.056
22	20	249	359	65	720.884	130.522	590.361
23	20	253	467	55	922.925	108.696	814.229
24	20	249	370	85	742.972	170.683	572.289
25	20	385	664	133	862.338	172.727	689.61
26	20	242	698	56	1442.15	115.702	1326.45
27	20	252	295	47	585.317	93.254	492.063
28	20	246	642	47	1304.88	95.5285	1209.35
29	20	252	537	53	1065.48	105.159	960.317
30	20	275	448	37	814.545	67.2727	747.273
31	20	343	645	78	940.233	113.703	826.531
32	20	351	749	50	1066.95	71.2251	995.726
33	20	315	321	46	509.524	73.0159	436.508
34	20	236	309	48	654.661	101.695	552.966
35	25	110	75	13	272.727	47.2727	225.455
36	25	131	413	39	1261.07	119.084	1141.98
37	25	171	310	31	725.146	72.5146	652.632
38	25	166	241	34	580.723	81.9277	498.795
39	25	123	232	30	754.472	97.561	656.911
				MEAN	779.289	111.946	667.343
				SD	262.862	39.7234	254.896
				MEDIAN	743	101.8	652.6
				95% CI	654.7 - 862.3	87.38 - 119.5	501.3 - 723.2
MCW8788
Colony	YES/LA relative dilution factor	Number of colonies on YES/LA	Number of colonies on YE-ade+gua	Number of colonies on EMMG-his-ade	Frequency of Ade+ recombinants (x10-4)	Frequency of Ade+ His+ recombinants (x10-4)	Frequency of Ade+ His- recombinants (x10-4)
1	2000	195	375	0	9.61538	0	9.61538
2	2000	169	302	1	8.93491	0.0295858	8.90533
3	2000	150	268	0	8.93333	0	8.93333
4	2000	155	385	1	12.4194	0.0322581	12.3871
5	2000	121	329	1	13.595	0.0413223	13.5537
6	2000	135	380	0	14.0741	0	14.0741
7	2000	135	222	1	8.22222	0.037037	8.18519
8	2000	196	434	0	11.0714	0	11.0714
9	1000	455	582	2	12.7912	0.043956	12.7473
10	1000	345	427	0	12.3768	0	12.3768
11	1000	391	482	1	12.3274	0.0255754	12.3018
12	1000	355	709	0	19.9718	0	19.9718
13	1000	453	571	1	12.6049	0.0220751	12.5828
14	500	184	98	0	10.6522	0	10.6522
15	500	201	87	3	8.65672	0.298507	8.35821
16	500	194	64	0	6.59794	0	6.59794
17	500	156	93	0	11.9231	0	11.9231
18	500	248	92	3	7.41935	0.241935	7.17742
				MEAN	11.2326	0.0429029	11.1897
				SD	3.10595	0.0849139	3.13741
				MEDIAN	11.5	0.01	11.5
				95% CI	8.93 - 12.60	0.00 - 0.04	8.91 - 12.58
MCW8790
Colony	YES/LA relative dilution factor	Number of colonies on YES/LA	Number of colonies on YE-ade+gua	Number of colonies on EMMG-his-ade	Frequency of Ade+ recombinants (x10-4)	Frequency of Ade+ His+ recombinants (x10-4)	Frequency of Ade+ His- recombinants (x10-4)
1	100	115	520	10	452.174	8.69565	443.478
2	100	142	462	21	325.352	14.7887	310.563
3	100	116	278	28	239.655	24.1379	215.517
4	100	187	505	24	270.053	12.8342	257.219
5	100	107	299	14	279.439	13.0841	266.355
6	100	196	540	29	275.51	14.7959	260.714
7	100	186	662	22	355.914	11.828	344.086
8	100	154	674	28	437.662	18.1818	419.481
9	100	175	767	40	438.286	22.8571	415.429
10	100	198	561	30	283.333	15.1515	268.182
11	100	102	551	20	540.196	19.6078	520.588
12	100	143	497	27	347.552	18.8811	328.671
13	100	188	646	36	343.617	19.1489	324.468
14	50	498	877	25	352.209	10.0402	342.169
15	50	328	431	38	262.805	23.1707	239.634
16	50	373	454	75	243.432	40.2145	203.217
17	50	359	662	34	368.802	18.9415	349.861
18	50	408	1154	39	565.686	19.1176	546.569
				MEAN	354.538	18.0821	336.456
				SD	97.5554	7.09508	99.1507
				MEDIAN	345.6	18.53	326.6
				95% CI	275.5 - 437.7	13.08 - 19.61	260.7 - 415.4
MCW9715
Colony	YES/LA relative dilution factor	Number of colonies on YES/LA	Number of colonies on YE-ade+gua	Number of colonies on EMMG-his-ade	Frequency of Ade+ recombinants (x10-4)	Frequency of Ade+ His+ recombinants (x10-4)	Frequency of Ade+ His- recombinants (x10-4)
1	500	748	295	59	7.8877	1.57754	6.31016
2	500	1160	259	50	4.46552	0.862069	3.60345
3	500	1193	433	144	7.25901	2.41408	4.84493
4	500	1198	507	164	8.46411	2.7379	5.72621
5	500	1204	314	59	5.21595	0.980066	4.23588
6	1000	587	320	49	5.45145	0.834753	4.6167
7	1000	550	254	43	4.61818	0.781818	3.83636
8	1000	340	476	55	14	1.61765	12.3824
9	1000	437	570	204	13.0435	4.66819	8.37529
10	1000	373	209	22	5.60322	0.589812	5.0134
11	1000	690	977	56	14.1594	0.811594	13.3478
12	1000	592	514	87	8.68243	1.46959	7.21284
13	1000	334	174	38	5.20958	1.13772	4.07186
14	1000	511	302	41	5.90998	0.802348	5.10763
15	1000	412	290	41	7.03883	0.995146	6.04369
16	1000	513	270	35	5.26316	0.682261	4.5809
17	1000	481	436	28	9.06445	0.582121	8.48233
18	1000	604	449	49	7.43377	0.811258	6.62252
19	1000	487	673	52	13.8193	1.06776	12.7515
20	1000	550	242	49	4.4	0.890909	3.50909
				MEAN	7.84948	1.31573	6.53375
				SD	3.34767	0.976062	3.06883
				MEDIAN	7.15	0.94	5.42
				95% CI	5.26 - 8.68	0.81 - 1.47	4.58 - 7.21
MCW9718
Colony	YES/LA relative dilution factor	Number of colonies on YES/LA	Number of colonies on YE-ade+gua	Number of colonies on EMMG-his-ade	Frequency of Ade+ recombinants (x10-4)	Frequency of Ade+ His+ recombinants (x10-4)	Frequency of Ade+ His- recombinants (x10-4)
1	50	827	651	132	157.437	31.9226	125.514
2	50	800	1357	130	339.25	32.5	306.75
3	50	887	721	173	162.57	39.0079	123.563
4	50	741	936	328	252.632	88.529	164.103
5	50	773	538	145	139.198	37.5162	101.682
6	20	235	67	30	142.553	63.8298	78.7234
7	20	340	108	28	158.824	41.1765	117.647
8	20	513	499	66	486.355	64.3275	422.027
9	20	309	102	35	165.049	56.6343	108.414
10	20	519	180	53	173.41	51.0597	122.351
11	20	370	94	32	127.027	43.2432	83.7838
12	20	331	122	64	184.29	96.6767	87.6133
13	20	375	239	27	318.667	36	282.667
14	20	318	101	24	158.805	37.7358	121.069
15	20	439	197	46	224.374	52.3918	171.982
16	20	440	118	45	134.091	51.1364	82.9545
17	20	509	169	57	166.012	55.9921	110.02
18	20	521	155	57	148.752	54.7025	94.0499
19	20	410	167	76	203.659	92.6829	110.976
20	20	517	178	51	172.147	49.323	122.824
				MEAN	200.755	53.8194	146.936
				SD	88.5085	19.3038	88.7092
				MEDIAN	165.5	51.1	119.4
				95% CI	157.4 - 203.7	39.01 - 56.63	101.7 - 125.5
MCW9714
Colony	YES/LA relative dilution factor	Number of colonies on YES/LA	Number of colonies on YE-ade+gua	Number of colonies on EMMG-his-ade	Frequency of Ade+ recombinants (x10-4)	Frequency of Ade+ His+ recombinants (x10-4)	Frequency of Ade+ His- recombinants (x10-4)
1	2000	547	282	0	2.5777	0	2.5777
2	2000	571	189	0	1.65499	0	1.65499
3	2000	463	197	2	2.12743	0.0215983	2.10583
4	2000	402	153	2	1.90299	0.0248756	1.87811
5	2000	476	176	1	1.84874	0.0105042	1.83824
6	2000	450	202	0	2.24444	0	2.24444
7	2000	631	288	0	2.28209	0	2.28209
8	2000	484	255	0	2.6343	0	2.6343
9	2000	1372	709	0	2.58382	0	2.58382
10	2000	1063	688	0	3.23612	0	3.23612
11	2000	858	277	0	1.61422	0	1.61422
12	2000	570	205	1	1.79825	0.00877193	1.78947
13	2000	976	455	1	2.33094	0.00512295	2.32582
14	2000	837	616	0	3.67981	0	3.67981
15	2000	865	295	0	1.7052	0	1.7052
16	2000	798	825	0	5.16917	0	5.16917
17	2000	539	322	2	2.98701	0.0185529	2.96846
18	2000	997	894	1	4.48345	0.00501505	4.47844
19	2000	1015	770	0	3.7931	0	3.7931
20	2000	913	1498	0	8.20372	0	8.20372
				MEAN	2.94288	0.00472204	2.93815
				SD	1.57657	0.00802043	1.57858
				MEDIAN	2.45	0	2.45
				95% CI	1.90 - 3.24	0.00 - 0.01	1.90 - 3.24
MCW9717
Colony	YES/LA relative dilution factor	Number of colonies on YES/LA	Number of colonies on YE-ade+gua	Number of colonies on EMMG-his-ade	Frequency of Ade+ recombinants (x10-4)	Frequency of Ade+ His+ recombinants (x10-4)	Frequency of Ade+ His- recombinants (x10-4)
1	1000	306	156	0	5.09804	0	5.09804
2	1000	341	316	1	9.26686	0.0293255	9.23754
3	1000	273	106	0	3.88278	0	3.88278
4	1000	265	138	1	5.20755	0.0377358	5.16981
5	1000	260	54	0	2.07692	0	2.07692
6	1000	598	247	1	4.13043	0.0167224	4.11371
7	1000	615	260	1	4.22764	0.0162602	4.21138
8	1000	613	256	3	4.17618	0.0489396	4.12724
9	1000	599	296	0	4.94157	0	4.94157
10	1000	555	167	1	3.00901	0.018018	2.99099
11	1000	691	201	12	2.90883	0.173661	2.73517
12	1000	886	267	7	3.01354	0.0790068	2.93454
13	1000	834	230	0	2.75779	0	2.75779
14	1000	811	259	1	3.19359	0.0123305	3.18126
15	1000	811	286	2	3.52651	0.0246609	3.50185
16	1000	653	835	0	12.7871	0	12.7871
17	1000	639	641	1	10.0313	0.0156495	10.0156
18	1000	738	213	9	2.88618	0.121951	2.76423
19	1000	681	244	0	3.58297	0	3.58297
20	1000	699	203	1	2.90415	0.0143062	2.88984
				MEAN	4.68045	0.0304284	4.65002
				SD	2.78729	0.0456025	2.79829
				MEDIAN	3.73	0.02	3.73
				95% CI	3.01 - 4.94	0.00 - 0.03	2.94 - 4.94

## Sheet: Figure 6b
MCW9276
Colony	YES/LA relative dilution factor	Number of colonies on YES/LA	Number of colonies on YES+FOA	Number of FOA resistant colonies on EMMG-his	Frequency of FOA resistant colonies (x10-4)	Frequency of FOA resistant His+ colonies (x10-4)	Frequency of FOA resistant His- colonies (x10-4)
1	5000	302	0	0	0	0	0
2	5000	347	0	0	0	0	0
3	5000	341	0	0	0	0	0
4	5000	349	0	0	0	0	0
5	5000	466	4	0	0.0171674	0	0.0171674
6	5000	365	0	0	0	0	0
7	5000	304	0	0	0	0	0
8	5000	427	0	0	0	0	0
9	5000	384	0	0	0	0	0
10	5000	335	0	0	0	0	0
11	5000	295	0	0	0	0	0
12	5000	343	0	0	0	0	0
13	5000	294	26	14	0.176871	0.0952381	0.0816327
14	5000	262	5	1	0.0381679	0.00763359	0.0305344
15	5000	335	7	0	0.041791	0	0.041791
16	5000	383	12	0	0.0626632	0	0.0626632
17	5000	370	0	0	0	0	0
18	5000	366	0	0	0	0	0
19	5000	361	0	0	0	0	0
20	5000	358	6	0	0.0335196	0	0.0335196
21	5000	433	0	0	0	0	0
22	5000	286	6	4	0.041958	0.027972	0.013986
23	5000	421	12	12	0.0570071	0.0570071	0
24	5000	416	0	0	0	0	0
25	5000	420	3	0	0.0142857	0	0.0142857
26	5000	331	8	8	0.0483384	0.0483384	0
27	5000	423	0	0	0	0	0
28	5000	394	3	0	0.0152284	0	0.0152284
29	5000	569	6	3	0.0210896	0.0105448	0.0105448
30	5000	377	3	2	0.0159151	0.0106101	0.00530504
31	10000	157	0	0	0	0	0
32	10000	143	1	0	0.00699301	0	0.00699301
33	10000	160	0	0	0	0	0
34	10000	131	0	0	0	0	0
35	10000	174	0	0	0	0	0
36	10000	185	0	0	0	0	0
37	10000	148	0	0	0	0	0
38	10000	190	0	2	0	0.0105263	0
39	10000	192	0	0	0	0	0
40	10000	190	2	0	0.0105263	0	0.0105263
41	10000	175	2	0	0.0114286	0	0.0114286
42	10000	148	5	0	0.0337838	0	0.0337838
43	10000	112	0	0	0	0	0
44	10000	227	1	0	0.00440529	0	0.00440529
45	10000	120	0	0	0	0	0
46	10000	130	11	9	0.0846154	0.0692308	0.0153846
47	10000	266	10	6	0.037594	0.0225564	0.0150376
48	10000	207	5	2	0.0241546	0.00966184	0.0144928
49	10000	207	5	0	0.0241546	0	0.0241546
50	10000	155	2	2	0.0129032	0.0129032	0
51	10000	82	5	5	0.0609756	0.0609756	0
52	10000	233	8	0	0.0343348	0	0.0343348
53	10000	210	4	1	0.0190476	0.0047619	0.0142857
54	10000	124	1	1	0.00806452	0.00806452	0
55	10000	138	1	1	0.00724638	0.00724638	0
56	10000	136	2	1	0.0147059	0.00735294	0.00735294
57	10000	124	2	2	0.016129	0.016129	0
58	10000	95	2	2	0.0210526	0.0210526	0
59	10000	111	0	0	0	0	0
60	10000	126	0	0	0	0	0
61	10000	661	9	2	0.0136157	0.00302572	0.01059
62	10000	418	3	0	0.00717703	0	0.00717703
63	10000	348	1	1	0.00287356	0.00287356	0
64	10000	489	1	0	0.00204499	0	0.00204499
65	10000	395	1	1	0.00253165	0.00253165	0
66	10000	525	2	0	0.00380952	0	0.00380952
67	10000	314	1	0	0.00318471	0	0.00318471
68	10000	217	0	0	0	0	0
69	10000	261	0	0	0	0	0
70	10000	399	0	0	0	0	0
71	10000	387	22	0	0.0568475	0	0.0568475
72	10000	388	3	3	0.00773196	0.00773196	0
73	10000	472	2	0	0.00423729	0	0.00423729
74	10000	621	1	0	0.00161031	0	0.00161031
75	10000	203	0	0	0	0	0
76	10000	130	0	0	0	0	0
77	10000	111	0	0	0	0	0
78	10000	61	0	0	0	0	0
79	10000	150	0	0	0	0	0
80	10000	109	0	0	0	0	0
81	10000	117	0	0	0	0	0
82	10000	124	1	0	0.00806452	0	0.00806452
83	10000	107	0	0	0	0	0
84	10000	128	0	0	0	0	0
85	10000	165	3	3	0.0181818	0.0181818	0
86	10000	94	0	0	0	0	0
87	10000	157	1	0	0.00636943	0	0.00636943
88	10000	81	0	0	0	0	0
89	10000	125	0	0	0	0	0
90	10000	149	0	0	0	0	0
91	10000	172	0	0	0	0	0
92	10000	357	0	0	0	0	0
93	10000	317	0	0	0	0	0
94	10000	206	0	0	0	0	0
95	10000	273	0	0	0	0	0
96	10000	310	0	0	0	0	0
97	10000	209	0	0	0	0	0
98	10000	283	0	0	0	0	0
99	10000	244	0	0	0	0	0
				MEAN	0.0116606	0.00547627	0.00629064
				SD	0.0240184	0.0154703	0.0140101
				MEDIAN	0	0	0
				95% CI	0.000 - 0.004	0.000 - 0.000	0.000 - 0.000
MCW9278
Colony	YES/LA relative dilution factor	Number of colonies on YES/LA	Number of colonies on YES+FOA	Number of FOA resistant colonies on EMMG-his	Frequency of FOA resistant colonies (x10-4)	Frequency of FOA resistant His+ colonies (x10-4)	Frequency of FOA resistant His- colonies (x10-4)
1	10000	380	65	4	0.171053	0.0105263	0.160526
2	10000	270	25	7	0.0925926	0.0259259	0.0666667
3	10000	273	32	19	0.117216	0.0695971	0.047619
4	10000	382	130	113	0.340314	0.295812	0.0445026
5	10000	350	82	33	0.234286	0.0942857	0.14
6	10000	346	96	84	0.277457	0.242775	0.0346821
7	10000	446	78	8	0.174888	0.0179372	0.156951
8	10000	379	132	21	0.348285	0.055409	0.292876
9	10000	407	200	84	0.4914	0.206388	0.285012
10	10000	368	37	8	0.100543	0.0217391	0.0788043
11	10000	496	84	24	0.169355	0.0483871	0.120968
12	10000	473	48	17	0.10148	0.0359408	0.0655391
13	10000	385	112	23	0.290909	0.0597403	0.231169
14	10000	455	30	11	0.0659341	0.0241758	0.0417582
15	10000	474	36	1	0.0759494	0.0021097	0.0738397
16	10000	381	83	9	0.217848	0.023622	0.194226
17	10000	432	205	22	0.474537	0.0509259	0.423611
18	10000	354	40	3	0.112994	0.00847458	0.10452
19	10000	361	74	8	0.204986	0.0221607	0.182825
20	10000	356	81	29	0.227528	0.0814607	0.146067
21	10000	465	211	114	0.453763	0.245161	0.208602
22	10000	378	153	52	0.404762	0.137566	0.267196
23	10000	249	50	11	0.200803	0.0441767	0.156627
24	10000	301	89	38	0.295681	0.126246	0.169435
25	10000	352	127	30	0.360795	0.0852273	0.275568
26	10000	393	567	306	1.44275	0.778626	0.664122
27	10000	289	50	13	0.17301	0.0449827	0.128028
28	10000	465	75	7	0.16129	0.0150538	0.146237
29	10000	375	92	27	0.245333	0.072	0.173333
30	10000	336	42	24	0.125	0.0714286	0.0535714
31	10000	179	51	8	0.284916	0.0446927	0.240223
32	10000	138	17	3	0.123188	0.0217391	0.101449
33	10000	147	15	13	0.102041	0.0884354	0.0136054
34	10000	156	85	63	0.544872	0.403846	0.141026
35	10000	216	30	2	0.138889	0.00925926	0.12963
36	10000	146	100	1	0.684932	0.00684932	0.678082
37	10000	142	94	41	0.661972	0.288732	0.373239
38	10000	144	25	16	0.173611	0.111111	0.0625
39	10000	200	17	1	0.085	0.005	0.08
40	10000	139	31	0	0.223022	0	0.223022
41	10000	126	18	8	0.142857	0.0634921	0.0793651
42	10000	271	3	3	0.0110701	0.0110701	0
43	10000	113	52	1	0.460177	0.00884956	0.451327
44	10000	211	32	14	0.151659	0.0663507	0.0853081
45	10000	215	86	86	0.4	0.4	0
46	10000	220	34	21	0.154545	0.0954545	0.0590909
47	10000	202	39	18	0.193069	0.0891089	0.10396
48	10000	226	74	3	0.327434	0.0132743	0.314159
49	10000	183	56	3	0.306011	0.0163934	0.289617
50	10000	228	20	13	0.0877193	0.0570175	0.0307018
51	10000	166	11	0	0.0662651	0	0.0662651
52	10000	130	29	4	0.223077	0.0307692	0.192308
53	10000	200	51	0	0.255	0	0.255
54	10000	176	58	10	0.329545	0.0568182	0.272727
55	10000	171	21	16	0.122807	0.0935673	0.0292398
56	10000	160	23	0	0.14375	0	0.14375
57	10000	219	10	0	0.0456621	0	0.0456621
58	10000	253	41	3	0.162055	0.0118577	0.150198
59	10000	309	36	5	0.116505	0.0161812	0.100324
60	10000	312	42	7	0.134615	0.0224359	0.112179
61	10000	301	133	40	0.44186	0.13289	0.30897
62	10000	470	55	16	0.117021	0.0340426	0.0829787
63	10000	624	60	15	0.0961538	0.0240385	0.0721154
64	10000	246	27	4	0.109756	0.0162602	0.0934959
65	10000	461	112	60	0.24295	0.130152	0.112798
66	10000	457	75	35	0.164114	0.0765864	0.0875274
67	10000	452	84	12	0.185841	0.0265487	0.159292
68	10000	225	15	6	0.0666667	0.0266667	0.04
69	10000	554	167	22	0.301444	0.0397112	0.261733
70	10000	392	57	13	0.145408	0.0331633	0.112245
71	10000	206	81	13	0.393204	0.0631068	0.330097
72	10000	402	86	46	0.21393	0.114428	0.0995025
73	10000	368	0	0	0	0	0
74	10000	399	5	5	0.0125313	0.0125313	0
75	10000	320	0	0	0	0	0
76	10000	298	0	0	0	0	0
77	10000	283	57	0	0.201413	0	0.201413
78	10000	195	12	3	0.0615385	0.0153846	0.0461538
79	10000	312	13	0	0.0416667	0	0.0416667
80	10000	233	11	0	0.0472103	0	0.0472103
81	10000	300	21	0	0.07	0	0.07
82	10000	197	9	0	0.0456853	0	0.0456853
83	10000	190	104	3	0.547368	0.0157895	0.531579
84	10000	323	6	0	0.0185759	0	0.0185759
85	10000	188	2	2	0.0106383	0.0106383	0
86	10000	254	23	0	0.0905512	0	0.0905512
87	10000	241	17	1	0.0705394	0.00414938	0.06639
88	10000	219	16	0	0.0730594	0	0.0730594
89	10000	318	3	0	0.00943396	0	0.00943396
90	10000	376	11	0	0.0292553	0	0.0292553
91	10000	341	42	3	0.123167	0.00879765	0.11437
92	10000	345	6	0	0.0173913	0	0.0173913
93	10000	377	64	41	0.169761	0.108753	0.061008
94	10000	370	48	0	0.12973	0	0.12973
95	10000	299	4	1	0.0133779	0.00334448	0.0100334
96	10000	352	19	0	0.0539773	0	0.0539773
				MEAN	0.201294	0.0619495	0.139345
				SD	0.197336	0.10901	0.133459
				MEDIAN	0.153	0.024	0.101
				95% CI	0.123 - 0.186	0.015 - 0.044	0.074 - 0.130
MCW10086
Colony	YES/LA relative dilution factor	Number of colonies on YES/LA	Number of colonies on YES+FOA	Number of FOA resistant colonies on EMMG-his	Frequency of FOA resistant colonies (x10-4)	Frequency of FOA resistant His+ colonies (x10-4)	Frequency of FOA resistant His- colonies (x10-4)
1	10000	109	0	0	0	0	0
2	10000	60	1	0	0.0166667	0	0.0166667
3	10000	59	0	0	0	0	0
4	10000	42	0	0	0	0	0
5	10000	95	1	0	0.0105263	0	0.0105263
6	10000	64	0	0	0	0	0
7	10000	113	0	0	0	0	0
8	10000	27	0	0	0	0	0
9	10000	154	0	0	0	0	0
10	10000	133	0	0	0	0	0
11	10000	142	0	0	0	0	0
12	10000	111	0	0	0	0	0
13	10000	117	0	0	0	0	0
14	10000	118	0	0	0	0	0
15	10000	99	0	0	0	0	0
16	10000	100	0	0	0	0	0
17	10000	143	15	0	0.104895	0	0.104895
18	10000	126	0	0	0	0	0
19	10000	55	0	0	0	0	0
20	10000	101	0	0	0	0	0
21	10000	81	0	0	0	0	0
22	10000	121	0	0	0	0	0
23	10000	42	0	0	0	0	0
24	10000	146	0	0	0	0	0
				MEAN	0.00550367	0	0.00550367
				SD	0.0215332	0	0.0215332
				MEDIAN	0	0	0
				95% CI	0.000 - 0.000	0.000 - 0.000	0.000 - 0.000
MCW10083
Colony	YES/LA relative dilution factor	Number of colonies on YES/LA	Number of colonies on YES+FOA	Number of FOA resistant colonies on EMMG-his	Frequency of FOA resistant colonies (x10-4)	Frequency of FOA resistant His+ colonies (x10-4)	Frequency of FOA resistant His- colonies (x10-4)
1	10000	275	0	0	0	0	0
2	10000	213	0	0	0	0	0
3	10000	238	0	0	0	0	0
4	10000	128	0	0	0	0	0
5	10000	248	0	0	0	0	0
6	10000	298	0	0	0	0	0
7	10000	199	33	0	0.165829	0	0.165829
8	10000	204	320	320	1.56863	1.56863	0
9	10000	174	29	29	0.166667	0.166667	0
10	10000	211	3	3	0.014218	0.014218	0
11	10000	303	0	0	0	0	0
12	10000	164	2	0	0.0121951	0	0.0121951
13	10000	207	1	0	0.00483092	0	0.00483092
14	10000	281	183	183	0.651246	0.651246	0
15	10000	191	0	0	0	0	0
16	10000	248	1	1	0.00403226	0.00403226	0
17	10000	246	106	106	0.430894	0.430894	0
18	10000	210	0	0	0	0	0
19	10000	282	0	0	0	0	0
20	10000	291	0	0	0	0	0
21	10000	275	0	0	0	0	0
22	10000	294	0	0	0	0	0
23	10000	281	12	12	0.0427046	0.0427046	0
24	10000	189	0	0	0	0	0
				MEAN	0.127552	0.119933	0.00761897
				SD	0.344989	0.346096	0.0338013
				MEDIAN	0	0	0
				95% CI	0.000 - 0.014	0.000 - 0.004	0.000 - 0.000
MCW10084
Colony	YES/LA relative dilution factor	Number of colonies on YES/LA	Number of colonies on YES+FOA	Number of FOA resistant colonies on EMMG-his	Frequency of FOA resistant colonies (x10-4)	Frequency of FOA resistant His+ colonies (x10-4)	Frequency of FOA resistant His- colonies (x10-4)
1	10000	210	0	0	0	0	0
2	10000	230	0	0	0	0	0
3	10000	273	0	0	0	0	0
4	10000	234	1	0	0.0042735	0	0.0042735
5	10000	268	4	4	0.0149254	0.0149254	0
6	10000	237	0	0	0	0	0
7	10000	242	5	0	0.0206612	0	0.0206612
8	10000	279	9	0	0.0322581	0	0.0322581
9	10000	282	1	1	0.0035461	0.0035461	0
10	10000	250	0	0	0	0	0
11	10000	227	5	5	0.0220264	0.0220264	0
12	10000	272	41	41	0.150735	0.150735	0
13	10000	250	0	0	0	0	0
14	10000	193	7	7	0.0362694	0.0362694	0
15	10000	241	0	0	0	0	0
16	10000	241	31	31	0.128631	0.128631	0
17	10000	240	0	0	0	0	0
18	10000	234	18	18	0.0769231	0.0769231	0
19	10000	383	2	0	0.00522193	0	0.00522193
20	10000	204	0	0	0	0	0
21	10000	224	7	7	0.03125	0.03125	0
22	10000	169	0	0	0	0	0
23	10000	233	0	0	0	0	0
				MEAN	0.0229009	0.0201872	0.00271368
				SD	0.0413671	0.0420085	0.00781497
				MEDIAN	0.004	0	0
				95% CI	0.000 - 0.022	0.000 - 0.015	0.000 - 0.000

[truncated: 3 more sheets: Supplementary Figure 2b, Supplementary Figure 3c, Supplementary Figure 3d]
